# Supplementary material for: Utilizing Dietary Nutrient Ratios in Nutritional Research: Expanding the Concept of Nutrient Ratios to Macronutrients
Source: Nutrients. 2019 Jan 28;11(2):282. doi: 10.3390/nu11020282 (PMC6413020; doi:10.3390/nu11020282)
Supplement: Supplementary file 1 [file nutrients-11-00282-s001.zip › Supplemental materials/MACRO calculations_SUBMIT.xlsx]

## Sheet: Macronutrient Ratios new DVs
	NHANES mean intakes versus DRI's for macronutrients
																	Sugars as %	Fiber as %									Total NHANES				DVs								DRI	DRI	DRI	DRI	DRI	DRI
2015-2016		Mean intakes												TOTAL	TOTAL	Total macro /d	total CHO	total CHO		% energy intake							Macronutrents		Protein	SFA	Other fat	Net CHO	Fiber	Total Fat	Total CHO	Added Sugars			Protein	CHO	Fiber	n-6	n-3	Total PUFA			% DV 3-compartment
Sex	Age	Total kcal	Protein (g)	CHO - not sugars (g)	CHO (g)	CHO (not fiber)	Sugars (g)	Fiber (g)	Total fat (g)	SFA (g)	Total Fat-SFA	MUFA (g)	PUFA (g)	n-6	n-3	g				Protein	CHO	Sugars	Total fat	SFA	MUFA	PUFA	Protein, CHO & Fat		(g)	(g)	(g)	(g)	(g)	(g)	(g)	(g)		DV TOTAL	g	g	g	g	g	g	DRI TOTAL	Protein	Fat	CHO
Male	12 to 19	2247	84.5	158	282	266	124	16	88.5	31	57.5	30.1	19.1	17.25	1.74	455	43.9716	5.67376		15.0423	50.2003	22.0739	15.7543	12.4166	12.0561	7.6502	455		50	20	58	247	28	78	275	50		403	52	130	38	16	1.6	17.6	237.6	169	113.462	102.545
	20 to 29	2570	107.3	81	293	274.1	212	18.9	100	33.4	66.6	35.2	21.8	19.44	2.05	500.3	72.3549	6.45051		16.7004	45.6031	32.9961	35.0195	11.6965	12.3268	7.63424	500.3		50	20	58	247	28	78	275	50		403	56	130	38	17	1.6	18.6	242.6	214.6	128.205	106.545
	30 to 39	2687	104.4	177	307	287.6	130	19.4	104.8	35.4	69.4	36.5	23.2	20.67	2.34	516.2	42.3453	6.31922		15.5415	45.7015	19.3524	35.1023	11.8571	12.2255	7.77075	516.2		50	20	58	247	28	78	275	50		403	56	130	38	17	1.6	18.6	242.6	208.8	134.359	111.636
	40 to 49	2519	98.1	163	283	263.8	120	19.2	98.6	31.7	66.9	35.1	22.5	20.15	2.16	479.7	42.4028	6.78445		15.5776	44.9385	19.0552	35.2283	11.3259	12.5407	8.0389	479.7		50	20	58	247	28	78	275	50		403	56	130	38	17	1.6	18.6	242.6	196.2	126.41	102.909
	50 to 59	2487	97.5	159	284	265.2	125	18.8	98.3	32.1	66.2	34.8	22.5	19.99	2.31	479.8	44.0141	6.61972		15.6815	45.6775	20.1045	35.573	11.6164	12.5935	8.14234	479.8		50	20	58	247	28	78	275	50		403	56	130	30	14	1.6	15.6	231.6	195	126.026	103.273
	60 to 69	2166	87	147	253	233.5	106	19.5	86.5	27.6	58.9	31	20.2	18.04	2.06	426.5	41.8972	7.70751		16.0665	46.7221	19.5753	35.9418	11.4681	12.8809	8.39335	426.5		50	20	58	247	28	78	275	50		403	56	130	30	14	1.6	15.6	231.6	174	110.897	92
	≥ 70	2014	76	133	232	214.4	99	17.6	83.9	27.9	56	29.6	19.1	16.98	1.97	391.9	42.6724	7.58621		15.0943	46.0775	19.6624	37.4926	12.4677	13.2274	8.53525	391.9		50	20	58	247	28	78	275	50		403	56	130	30	14	1.6	15.6	231.6	152	107.564	84.3636
Female	12 to 19	1813	63.4	129	233	219.1	104	13.9	72.1	24.8	47.3	24.3	16.5	14.84	1.49	368.5	44.6352	5.96567		13.9879	51.4065	22.9454	35.7915	12.3111	12.0629	8.19084	368.5		50	20	58	247	28	78	275	50		403	46	130	26	11	1.1	12.1	214.1	126.8	92.4359	84.7273
	20 to 29	1917	72.6	130	231	215.7	101	15.3	76.7	24.5	52.2	26.6	18.6	16.66	1.85	380.3	43.7229	6.62338		15.1487	48.2003	21.0746	36.0094	11.5023	12.4883	8.73239	380.3		50	20	58	247	28	78	275	50		403	46	130	25	12	1.1	13.1	214.1	145.2	98.3333	84
	30 to 39	1869	74.1	124	215	198	91	17	74	24	50	25.7	17.6	15.7	1.73	363.1	42.3256	7.90698		15.8587	46.0139	19.4757	35.634	11.557	12.3756	8.47512	363.1		50	20	58	247	28	78	275	50		403	46	130	25	12	1.1	13.1	214.1	148.2	94.8718	78.1818
	40 to 49	1845	72.7	121	218	202.8	97	15.2	73.7	23.7	50	26	17.5	15.59	1.76	364.4	44.4954	6.97248		15.7615	47.2629	21.0298	35.9512	11.561	12.6829	8.53659	364.4		50	20	58	247	28	78	275	50		403	46	130	25	12	1.1	13.1	214.1	145.4	94.4872	79.2727
	50 to 59	1807	69.6	114	207	190.8	93	16.2	75.1	23.7	51.4	26.8	17.9	15.89	1.83	351.7	44.9275	7.82609		15.4068	45.8218	20.5866	37.4045	11.8041	13.3481	8.91533	351.7		50	20	58	247	28	78	275	50		403	46	130	21	11	1.1	12.1	209.1	139.2	96.2821	75.2727
	60 to 69	1686	65	109	200	184.3	91	15.7	70.4	23.8	46.6	24.3	16.1	14.17	1.84	335.4	45.5	7.85		15.4211	47.4496	21.5896	37.5801	12.7046	12.9715	8.59431	335.4		50	20	58	247	28	78	275	50		403	46	130	21	11	1.1	12.1	209.1	130	90.2564	72.7273
	≥ 70	1598	60.7	109	196	181.1	87	14.9	64.3	21.3	43	22.3	14.9	13.15	1.64	321	44.3878	7.60204		15.194	49.0613	21.7772	36.214	11.9962	12.5594	8.39174	321		50	20	58	247	28	78	275	50		403	46	130	21	11	1.1	12.1	209.1	121.4	82.4359	71.2727
2013-2014
Sex
Male	12 to 19	2376	95.5	159	298	281.6	139	16.4	90.5	30.5	60	30.9	20.1	18.16	1.8	484	46.6443	5.50336		16.0774	50.1684	23.4007	15.2357	11.553	11.7045	7.61364	484		50	20	58	247	28	78	275	50		403	52	130	38	16	1.6	17.6	237.6	191	116.026	108.364
	20 to 29	2704	110.8	169	310	292.3	141	17.7	103.9	31.3	72.6	35.8	23.8	21.37	2.27	524.7	45.4839	5.70968		16.3905	45.858	20.858	34.5821	10.4179	11.9157	7.9216	524.7		50	20	58	247	28	78	275	50		403	56	130	38	17	1.6	18.6	242.6	221.6	133.205	112.727
	30 to 39	2622	102	172	310	290.9	138	19.1	97.7	31.3	66.4	34.2	22.4	20.12	2.11	509.7	44.5161	6.16129		15.5606	47.2921	21.0526	33.5355	10.7437	11.7391	7.68879	509.7		50	20	58	247	28	78	275	50		403	56	130	38	17	1.6	18.6	242.6	204	125.256	112.727
	40 to 49	2520	101.9	165	294	275	129	19	94.1	30.8	63.3	32.5	21.5	19.21	2.13	490	43.8776	6.46259		16.1746	46.6667	20.4762	33.6071	11	11.6071	7.67857	490		50	20	58	247	28	78	275	50		403	56	130	38	17	1.6	18.6	242.6	203.8	120.641	106.909
	50 to 59	2493	96.7	167	286	266.5	119	19.5	96.3	31.1	65.2	34.6	21.6	19.16	2.07	479	41.6084	6.81818		15.5154	45.8885	19.0935	34.7653	11.2274	12.491	7.79783	479		50	20	58	247	28	78	275	50		403	56	130	30	14	1.6	15.6	231.6	193.4	123.462	104
	60 to 69	2253	86.9	152	258	239.1	106	18.9	89.4	28.7	60.7	31.3	21.5	19.09	2.17	434.3	41.0853	7.32558		15.4283	45.8056	18.8194	35.7124	11.4647	12.5033	8.58855	434.3		50	20	58	247	28	78	275	50		403	56	130	30	14	1.6	15.6	231.6	173.8	114.615	93.8182
	≥ 70	2022	80.8	135	237	218.1	102	18.9	80.9	26.6	54.3	28.2	18.8	16.48	2.13	398.7	43.038	7.97468		15.9842	46.8843	20.178	36.0089	11.8398	12.5519	8.36795	398.7		50	20	58	247	28	78	275	50		403	56	130	30	14	1.6	15.6	231.6	161.6	103.718	86.1818
Female	12 to 19	1689	61.9	121	220	207.5	99	12.5	64.2	21.3	42.9	21.3	15.5	13.95	1.45	346.1	45	5.68182		14.6596	52.1018	23.4458	34.2096	11.3499	11.3499	8.25933	346.1		50	20	58	247	28	78	275	50		403	46	130	26	11	1.1	12.1	214.1	123.8	82.3077	80
	20 to 29	1933	70.2	126	237	222.7	111	14.3	73.7	24.3	49.4	24.9	17.4	15.45	1.74	380.9	46.8354	6.03376		14.5266	49.0429	22.9695	34.3145	11.314	11.5934	8.1014	380.9		50	20	58	247	28	78	275	50		403	46	130	25	12	1.1	13.1	214.1	140.4	94.4872	86.1818
	30 to 39	1986	76.5	132	243	226.5	111	16.5	76.5	24.6	51.9	26.4	18.2	16.24	1.83	396	45.679	6.79012		15.4079	48.9426	22.3565	34.6677	11.148	11.9637	8.24773	396		50	20	58	247	28	78	275	50		403	46	130	25	12	1.1	13.1	214.1	153	98.0769	88.3636
	40 to 49	1873	72.3	125	224	208.1	99	15.9	73.7	23.6	50.1	25.6	17.6	15.69	1.81	370	44.1964	7.09821		15.4405	47.8377	21.1426	35.4138	11.3401	12.3011	8.45702	370		50	20	58	247	28	78	275	50		403	46	130	25	12	1.1	13.1	214.1	144.6	94.4872	81.4545
	50 to 59	1779	69.7	117	210	194.7	93	15.3	70.6	22.1	48.5	24.3	17.4	15.48	1.8	350.3	44.2857	7.28571		15.6717	47.2175	20.9106	35.7167	11.1804	12.2934	8.8027	350.3		50	20	58	247	28	78	275	50		403	46	130	21	11	1.1	12.1	209.1	139.4	90.5128	76.3636
	60 to 69	1712	67.6	116	201	185.8	85	15.2	69.1	21.7	47.4	24.3	16.9	14.97	1.71	337.7	42.2886	7.56219		15.7944	46.9626	19.8598	36.3259	11.4077	12.7745	8.88435	337.7		50	20	58	247	28	78	275	50		403	46	130	21	11	1.1	12.1	209.1	135.2	88.5897	73.0909
	≥ 70	1604	60	109	201	185.8	92	15.2	62.9	20.3	42.6	21.6	15.3	13.57	1.62	323.9	45.7711	7.56219		14.9626	50.1247	22.9426	35.293	11.3903	12.1197	8.58479	323.9		50	20	58	247	28	78	275	50		403	46	130	21	11	1.1	12.1	209.1	120	80.641	73.0909
2011-2012
Sex	Age
Male	12 to 19	2531	95.1	177	329	310.9	152	18.1	94.1	31.6	62.5	33.2	21.7	19.5	1.95	518.2	46.2006	5.50152		15.0296	51.9953	24.0221	14.8716	11.2367	11.8056	7.71632	518.2		50	20	58	247	28	78	275	50		403	52	130	38	16	1.6	17.6	237.6	190.2	120.641	119.636
	20 to 29	2764	102.9	186	332	312.3	146	19.7	102.3	33.1	69.2	36.8	23.8	21.26	2.3	537.2	43.9759	5.93373		14.8915	48.0463	21.1288	33.3104	10.7779	11.9826	7.74964	537.2		50	20	58	247	28	78	275	50		403	56	130	38	17	1.6	18.6	242.6	205.8	131.154	120.727
	30 to 39	2772	110	185	332	309.9	147	22.1	100.4	32.4	68	35.9	23.8	21.28	2.24	542.4	44.2771	6.65663		15.873	47.9076	21.2121	32.5974	10.5195	11.6558	7.72727	542.4		50	20	58	247	28	78	275	50		403	56	130	38	17	1.6	18.6	242.6	220	128.718	120.727
	40 to 49	2734	104.8	180	317	296.8	137	20.2	106.8	34.8	72	37.9	25.3	22.7	2.4	528.6	43.2177	6.37224		15.3328	46.3789	20.0439	35.1573	11.4557	12.4762	8.32846	528.6		50	20	58	247	28	78	275	50		403	56	130	38	17	1.6	18.6	242.6	209.6	136.923	115.273
	50 to 59	2500	95.2	167	294	274	127	20	92.9	29.5	63.4	34	22	19.58	2.2	482.1	43.1973	6.80272		15.232	47.04	20.32	33.444	10.62	12.24	7.92	482.1		50	20	58	247	28	78	275	50		403	56	130	30	14	1.6	15.6	231.6	190.4	119.103	106.909
	60 to 69	2302	89.7	162	278	257.2	116	20.8	87.9	27.9	60	32.6	20.5	18.2	2.01	455.6	41.7266	7.48201		15.5864	48.3058	20.1564	34.3658	10.9079	12.7454	8.01477	455.6		50	20	58	247	28	78	275	50		403	56	130	30	14	1.6	15.6	231.6	179.4	112.692	101.091
	≥ 70	2023	80	140	248	229.8	108	18.2	75.7	23.7	52	27.8	18.2	16.13	1.87	403.7	43.5484	7.33871		15.8181	49.0361	21.3544	33.6777	10.5437	12.3678	8.09689	403.7		50	20	58	247	28	78	275	50		403	56	130	30	14	1.6	15.6	231.6	160	97.0513	90.1818
Female	12 to 19	1809	63.2	124	241	228.5	117	12.5	67.7	23.1	44.6	23	16	14.39	1.49	371.9	48.5477	5.18672		13.9746	53.2891	25.8706	33.6816	11.4925	11.4428	7.9602	371.9		50	20	58	247	28	78	275	50		403	46	130	26	11	1.1	12.1	214.1	126.4	86.7949	87.6364
	20 to 29	2019	72.1	141	255	239.2	114	15.8	75.5	24.6	50.9	26.6	18	16.08	1.77	402.6	44.7059	6.19608		14.2843	50.5201	22.5854	33.6553	10.9658	11.8574	8.02377	402.6		50	20	58	247	28	78	275	50		403	46	130	25	12	1.1	13.1	214.1	144.2	96.7949	92.7273
	30 to 39	2010	75.5	139	253	235.5	114	17.5	74.8	24.7	50.1	26.1	17.7	15.85	1.73	403.3	45.0593	6.917		15.0249	50.3483	22.6866	33.4925	11.0597	11.6866	7.92537	403.3		50	20	58	247	28	78	275	50		403	46	130	25	12	1.1	13.1	214.1	151	95.8974	92
	40 to 49	1841	66.4	123	231	215.7	108	15.3	68.9	22.3	46.6	24.5	16.4	14.67	1.61	366.3	46.7532	6.62338		14.4269	50.1901	23.4655	33.6828	10.9017	11.9772	8.01738	366.3		50	20	58	247	28	78	275	50		403	46	130	25	12	1.1	13.1	214.1	132.8	88.3333	84
	50 to 59	1820	68	122	219	202.8	97	16.2	68.8	22.1	46.7	24.2	16.9	15	1.72	355.8	44.2922	7.39726		14.9451	48.1319	21.3187	34.022	10.9286	11.967	8.35714	355.8		50	20	58	247	28	78	275	50		403	46	130	21	11	1.1	12.1	209.1	136	88.2051	79.6364
	60 to 69	1663	65.2	115	200	183.5	85	16.5	65.5	20.1	45.4	23.8	16.5	15.67	1.65	330.7	42.5	8.25		15.6825	48.1058	20.445	35.448	10.8779	12.8803	8.92965	330.7		50	20	58	247	28	78	275	50		403	46	130	21	11	1.1	12.1	209.1	130.4	83.9744	72.7273
	≥ 70	1555	58.8	109	202	186.8	93	15.2	57.1	18.4	38.7	19.7	14.5	12.74	1.63	317.9	46.0396	7.52475		15.1254	51.9614	23.9228	33.0482	10.6495	11.4019	8.39228	317.9		50	20	58	247	28	78	275	50		403	46	130	21	11	1.1	12.1	209.1	117.6	73.2051	73.4545
2009-2010
Sex	Age
Male	12 to 19	2539	95.2	174	335	318.6	161	16.4	91.9	31.3	60.6	32.7	19.4	17.57	1.65	522.1	48.0597	4.89552		14.998	52.7767	25.3643	32.5758	11.0949	11.5912	6.87672	522.1		50	20	58	247	28	78	275	50		403	52	130	38	16	1.6	17.6	237.6	190.4	117.821	121.818
	20 to 29	2626	101	174	320	302.8	146	17.2	93	30.7	62.3	33.5	20.3	18.14	1.94	514	45.625	5.375		15.3846	48.7433	22.2391	31.8736	10.5217	11.4813	6.95735	514		50	20	58	247	28	78	275	50		403	56	130	38	17	1.6	18.6	242.6	202	119.231	116.364
	30 to 39	2736	106.4	184	327	307.3	143	19.7	97.6	31.5	66.1	35.9	21.2	18.99	1.95	531	43.7309	6.02446		15.5556	47.807	20.9064	32.1053	10.3618	11.8092	6.97368	531		50	20	58	247	28	78	275	50		403	56	130	38	17	1.6	18.6	242.6	212.8	125.128	118.909
	40 to 49	2730	107.9	179	320	299.7	141	20.3	103.1	34.2	68.9	37.9	21.5	19.26	1.98	531	44.0625	6.34375		15.8095	46.8864	20.6593	33.989	11.2747	12.4945	7.08791	531		50	20	58	247	28	78	275	50		403	56	130	38	17	1.6	18.6	242.6	215.8	132.179	116.364
	50 to 59	2482	99.8	157	279	260.1	122	18.9	96.6	32.3	64.3	34.6	21	18.67	2.11	475.4	43.7276	6.77419		16.0838	44.9637	19.6616	35.0282	11.7123	12.5463	7.61483	475.4		50	20	58	247	28	78	275	50		403	56	130	30	14	1.6	15.6	231.6	199.6	123.846	101.455
	60 to 69	2206	89.3	146	254	235.8	108	18.2	84.5	27.2	57.3	31	18.6	16.57	1.91	427.8	42.5197	7.16535		16.1922	46.0562	19.583	34.4742	11.097	12.6473	7.5884	427.8		50	20	58	247	28	78	275	50		403	56	130	30	14	1.6	15.6	231.6	178.6	108.333	92.3636
	≥ 70	1907	74.4	128	232	214.9	104	17.1	72.4	23	49.4	27	16.1	14.27	1.63	378.8	44.8276	7.37069		15.6057	48.6628	21.8144	34.1689	10.8547	12.7425	7.59832	378.8		50	20	58	247	28	78	275	50		403	56	130	30	14	1.6	15.6	231.6	148.8	92.8205	84.3636
Female	12 to 19	1821	64	125	242	229.4	117	12.6	67.9	23.1	44.8	23.6	15.2	13.8	1.29	373.9	48.3471	5.20661		14.0582	53.1576	25.7002	33.5585	11.4168	11.6639	7.51236	373.9		50	20	58	247	28	78	275	50		403	46	130	26	11	1.1	12.1	214.1	128	87.0513	88
	20 to 29	1949	70.1	130	250	236.4	120	13.6	70.8	23.6	47.2	25	15.7	14.06	1.5	390.9	48	5.44		14.3869	51.3084	24.628	32.6937	10.8979	11.5444	7.24987	390.9		50	20	58	247	28	78	275	50		403	46	130	25	12	1.1	13.1	214.1	140.2	90.7692	90.9091
	30 to 39	1831	69.6	128	232	215.4	104	16.6	67.8	22.2	45.6	24.3	15.1	13.55	1.43	369.4	44.8276	7.15517		15.2048	50.6827	22.7198	33.3261	10.9121	11.9443	7.42217	369.4		50	20	58	247	28	78	275	50		403	46	130	25	12	1.1	13.1	214.1	139.2	86.9231	84.3636
	40 to 49	1794	69	123	228	212.9	105	15.1	65.3	21.2	44.1	22.9	15.3	13.67	1.51	362.3	46.0526	6.62281		15.3846	50.8361	23.4114	32.7592	10.6355	11.4883	7.67559	362.3		50	20	58	247	28	78	275	50		403	46	130	25	12	1.1	13.1	214.1	138	83.7179	82.9091
	50 to 59	1759	69.6	119	219	202	100	17	66	21	45	23.6	15.4	13.63	1.6	354.6	45.6621	7.76256		15.8272	49.801	22.7402	33.7692	10.7447	12.075	7.87948	354.6		50	20	58	247	28	78	275	50		403	46	130	21	11	1.1	12.1	209.1	139.2	84.6154	79.6364
	60 to 69	1717	66.8	113	209	193.4	96	15.6	66.7	21.9	44.8	23.8	15.1	13.39	1.53	342.5	45.933	7.46411		15.562	48.6896	22.3646	34.9621	11.4793	12.4752	7.91497	342.5		50	20	58	247	28	78	275	50		403	46	130	21	11	1.1	12.1	209.1	133.6	85.5128	76
	≥ 70	1535	60.1	107	196	180.8	89	15.2	57.8	19	38.8	20.2	13.5	11.98	1.44	313.9	45.4082	7.7551		15.6612	51.0749	23.1922	33.8893	11.1401	11.8436	7.91531	313.9		50	20	58	247	28	78	275	50		403	46	130	21	11	1.1	12.1	209.1	120.2	74.1026	71.2727
2007-2008
Male	12 to 19	2424	90.7	161	313	298.1	152	14.9	90.6	31.6	59	33.2	17.9	16.05	1.54	494.3	48.5623	4.76038		14.967	51.6502	25.0825	33.6386	11.7327	12.3267	6.64604	494.3		50	20	58	247	28	78	275	50		403	52	130	38	16	1.6	17.6	237.6	181.4	116.154	113.818
	20 to 29	2756	105.3	184	342	325.1	158	16.9	96.4	32.6	63.8	34.9	20.1	17.92	1.93	543.7	46.1988	4.94152		15.283	49.6372	22.9318	31.4804	10.6459	11.397	6.56386	543.7		50	20	58	247	28	78	275	50		403	56	130	38	17	1.6	18.6	242.6	210.6	123.59	124.364
	30 to 39	2654	101.6	170	309	290.3	139	18.7	102.8	33.6	69.2	39.2	21	18.72	1.98	513.4	44.9838	6.05178		15.3127	46.5712	20.9495	34.8606	11.3941	13.2931	7.12133	513.4		50	20	58	247	28	78	275	50		403	56	130	38	17	1.6	18.6	242.6	203.2	131.795	112.364
	40 to 49	2692	104.7	170	317	299.4	147	17.6	102.7	35.2	67.5	37.9	20.6	18.38	1.95	524.4	46.3722	5.55205		15.5572	47.1025	21.8425	34.3351	11.7682	12.6709	6.88707	524.4		50	20	58	247	28	78	275	50		403	56	130	38	17	1.6	18.6	242.6	209.4	131.667	115.273
	50 to 59	2493	100.1	158	281	262.6	123	18.4	100	32.4	67.6	37.7	21.5	19.09	2.11	481.1	43.7722	6.54804		16.061	45.0862	19.7353	36.1011	11.6968	13.6101	7.76173	481.1		50	20	58	247	28	78	275	50		403	56	130	30	14	1.6	15.6	231.6	200.2	128.205	102.182
	60 to 69	2140	84.5	141	246	228.6	105	17.4	83.7	27.1	56.6	31.8	17.7	15.82	1.71	414.2	42.6829	7.07317		15.7944	45.9813	19.6262	35.2009	11.3972	13.3738	7.44393	414.2		50	20	58	247	28	78	275	50		403	56	130	30	14	1.6	15.6	231.6	169	107.308	89.4545
	≥ 70	1873	72.7	125	225	208	100	17	70.1	22.8	47.3	26.1	15	13.32	1.48	367.8	44.4444	7.55556		15.5259	48.0513	21.3561	33.6839	10.9557	12.5414	7.20769	367.8		50	20	58	247	28	78	275	50		403	56	130	30	14	1.6	15.6	231.6	145.4	89.8718	81.8182
Female	12 to 19	1861	65.6	132	248	234.7	116	13.3	69.2	23.6	45.6	25.7	14.2	12.76	1.24	382.8	46.7742	5.3629		14.0999	53.3047	24.9328	33.4659	11.4132	12.4288	6.86728	382.8		50	20	58	247	28	78	275	50		403	46	130	26	11	1.1	12.1	214.1	131.2	88.7179	90.1818
	20 to 29	1828	68.3	122	231	217.7	109	13.3	67.5	22.5	45	24.3	14.6	13.08	1.4	366.8	47.1861	5.75758		14.9453	50.547	23.8512	33.233	11.0777	11.9639	7.18818	366.8		50	20	58	247	28	78	275	50		403	46	130	25	12	1.1	13.1	214.1	136.6	86.5385	84
	30 to 39	1858	69.2	122	232	218.2	110	13.8	70.4	23.6	46.8	25.4	15.3	13.66	1.44	371.6	47.4138	5.94828		14.8977	49.9462	23.6814	34.1012	11.4316	12.3036	7.41119	371.6		50	20	58	247	28	78	275	50		403	46	130	25	12	1.1	13.1	214.1	138.4	90.2564	84.3636
	40 to 49	1879	70.9	123	231	216.9	108	14.1	71.7	24.1	47.6	26.2	15.3	13.62	1.47	373.6	46.7532	6.1039		15.0931	49.1751	22.991	34.3427	11.5434	12.5492	7.32837	373.6		50	20	58	247	28	78	275	50		403	46	130	25	12	1.1	13.1	214.1	141.8	91.9231	84
	50 to 59	1793	68.2	116	218	202.4	102	15.6	70.4	22.9	47.5	25.3	13.2	14.49	1.55	356.6	46.789	7.15596		15.2147	48.6336	22.7552	35.3374	11.4947	12.6994	6.62577	356.6		50	20	58	247	28	78	275	50		403	46	130	21	11	1.1	12.1	209.1	136.4	90.2564	79.2727
	60 to 69	1597	61.4	106	195	180.1	89	14.9	62.8	20.6	42.2	23	13.8	12.21	1.38	319.2	45.641	7.64103		15.3788	48.8416	22.2918	35.3914	11.6093	12.9618	7.77708	319.2		50	20	58	247	28	78	275	50		403	46	130	21	11	1.1	12.1	209.1	122.8	80.5128	70.9091
	≥ 70	1491	56.9	106	193	178.9	87	14.1	55.7	18.2	37.5	20.1	12.5	11.07	1.31	305.6	45.0777	7.3057		15.2649	51.7773	23.34	33.6217	10.9859	12.1328	7.54527	305.6		50	20	58	247	28	78	275	50		403	46	130	21	11	1.1	12.1	209.1	113.8	71.4103	70.1818
2005-2006
Male	12 to 19	2707	99.1	175	352	336.8	177	15.2	100.9	35.6	65.3	37.5	19.1	17.22	1.64	552	50.2841	4.31818		14.6435	52.0133	26.1544	33.5464	11.836	12.4677	6.3502	552		50	20	58	247	28	78	275	50		403	52	130	38	16	1.6	17.6	237.6	198.2	129.359	128
	20 to 29	2821	106.2	184	344	327.4	160	16.6	100.6	33.7	66.9	37.9	20.2	18.18	1.86	550.8	46.5116	4.82558		15.0585	48.777	22.687	32.095	10.7515	12.0915	6.44452	550.8		50	20	58	247	28	78	275	50		403	56	130	38	17	1.6	18.6	242.6	212.4	128.974	125.091
	30 to 39	2978	118	189	342	323.1	153	18.9	114.1	38.7	75.4	42.5	22.9	20.55	2.09	574.1	44.7368	5.52632		15.8496	45.9369	20.5507	34.4829	11.6958	12.8442	6.92075	574.1		50	20	58	247	28	78	275	50		403	56	130	38	17	1.6	18.6	242.6	236	146.282	124.364
	40 to 49	2753	106.6	172	313	294.8	141	18.2	104.9	35.2	69.7	39.2	21.4	19.15	2	524.5	45.0479	5.8147		15.4886	45.4777	20.4867	34.2935	11.5074	12.8151	6.996	524.5		50	20	58	247	28	78	275	50		403	56	130	38	17	1.6	18.6	242.6	213.2	134.487	113.818
	50 to 59	2597	97.4	164	307	288.7	143	18.3	102.3	33.3	69	38.1	22.2	19.97	2.02	506.7	46.5798	5.96091		15.0019	47.2853	22.0254	35.4524	11.5402	13.2037	7.69349	506.7		50	20	58	247	28	78	275	50		403	56	130	30	14	1.6	15.6	231.6	194.8	131.154	111.636
	60 to 69	2202	88.3	144	258	240.5	114	17.5	84.2	27.9	56.3	30.7	18.2	16.2	1.82	430.5	44.186	6.78295		16.04	46.8665	20.7084	34.4142	11.4033	12.5477	7.43869	430.5		50	20	58	247	28	78	275	50		403	56	130	30	14	1.6	15.6	231.6	176.6	107.949	93.8182
	≥ 70	1984	76.9	160	269	252.2	109	16.8	77.3	25.8	51.5	28.5	16.3	14.62	1.59	423.2	40.5204	6.24535		15.504	54.2339	21.9758	35.0655	11.7036	12.9284	7.39415	423.2		50	20	58	247	28	78	275	50		403	56	130	30	14	1.6	15.6	231.6	153.8	99.1026	97.8182
Female	12 to 19	1906	64.2	129	253	240.7	124	12.3	72.3	24.6	47.7	26.2	15.5	14.02	1.32	389.5	49.0119	4.86166		13.4732	53.0955	26.0231	34.1396	11.6159	12.3715	7.31899	389.5		50	20	58	247	28	78	275	50		403	46	130	26	11	1.1	12.1	214.1	128.4	92.6923	92
	20 to 29	1959	72.2	128	246	233.1	118	12.9	73.9	25.6	48.3	26.8	15.2	13.62	1.45	392.1	47.9675	5.2439		14.7422	50.2297	24.0939	33.951	11.7611	12.3124	6.98315	392.1		50	20	58	247	28	78	275	50		403	46	130	25	12	1.1	13.1	214.1	144.4	94.7436	89.4545
	30 to 39	1923	75.4	127	231	216.4	104	14.6	74.5	24.4	50.1	27.6	16.2	14.37	1.63	380.9	45.0216	6.32035		15.6838	48.0499	25.793	34.8674	11.4197	12.9173	7.5819	380.9		50	20	58	247	28	78	275	50		403	46	130	25	12	1.1	13.1	214.1	150.8	95.5128	84
	40 to 49	1873	75.9	118	221	206.6	103	14.4	71.6	24.3	47.3	25.6	15.5	13.84	1.52	368.5	46.6063	6.51584		16.2093	47.197	25.2002	34.4047	11.6765	12.3011	7.44794	368.5		50	20	58	247	28	78	275	50		403	46	130	25	12	1.1	13.1	214.1	151.8	91.7949	80.3636
	50 to 59	1718	70.3	115	205	190.1	90	14.9	67.7	22.7	45	24.5	14.6	12.97	1.5	343	43.9024	7.26829		16.3679	47.7299	24.2142	35.4657	11.8917	12.8347	7.64843	343		50	20	58	247	28	78	275	50		403	46	130	21	11	1.1	12.1	209.1	140.6	86.7949	74.5455
	60 to 69	1598	63.5	109	194	179.7	85	14.3	63.1	21	42.1	22.9	13.8	12.24	1.45	320.6	43.8144	7.37113		15.8949	48.5607	25.7822	35.5382	11.8273	12.8974	7.77222	320.6		50	20	58	247	28	78	275	50		403	46	130	21	11	1.1	12.1	209.1	127	80.8974	70.5455
	≥ 70	1495	57.2	102	192	178.4	90	13.6	56.1	19.2	36.9	19.9	12.4	10.87	1.39	305.3	46.875	7.08333		15.3043	51.3712	24.0803	37.9866	11.5585	11.9799	7.46488	305.3		50	20	58	247	28	78	275	50		403	46	130	21	11	1.1	12.1	209.1	114.4	71.9231	69.8182
2003-2004
Male	12 to 19	2652	94	174	350	335	176	15	97.5	33.7	63.8	36.5	19.4	17.4	1.72	541.5	50.2857	4.28571		14.178	52.7903	26.546	33.0882	11.4367	12.3869	6.58371	541.5		50	20	58	247	28	78	275	50		403	52	130	38	16	1.6	17.6	237.6	188	125	127.273
	20 to 29	2969	111.2	188	367	349.3	179	17.7	107.5	36.9	70.6	41.1	20.8	18.32	1.9	585.7	48.7738	4.82289		14.9815	49.4443	24.1159	32.5867	11.1856	12.4587	6.30515	585.7		50	20	58	247	28	78	275	50		403	56	130	38	17	1.6	18.6	242.6	222.4	137.821	133.455
	30 to 39	2888	109	191	353	334.7	162	18.3	104	34	70	39.2	21.9	19.21	2.07	566	45.8924	5.18414		15.097	48.892	22.4377	32.41	10.5956	12.2161	6.82479	566		50	20	58	247	28	78	275	50		403	56	130	38	17	1.6	18.6	242.6	218	133.333	128.364
	40 to 49	2873	103	205	336	318	131	18	106.6	35.6	71	40.1	22	19.42	2.04	545.6	38.9881	5.35714		14.3404	46.7804	18.2388	33.3937	11.1521	12.5618	6.89175	545.6		50	20	58	247	28	78	275	50		403	56	130	38	17	1.6	18.6	242.6	206	136.667	122.182
	50 to 59	2388	94.6	153	274	256.5	121	17.5	95.4	30.6	64.8	36.1	20.4	18.06	1.89	464	44.1606	6.38686		15.8459	45.8961	20.268	35.9548	11.5327	13.6055	7.68844	464		50	20	58	247	28	78	275	50		403	56	130	30	14	1.6	15.6	231.6	189.2	122.308	99.6364
	60 to 69	2109	81	137	244	227.8	107	16.2	83.6	26.9	56.7	31.5	18	15.71	1.91	408.6	43.8525	6.63934		15.3627	46.2779	20.294	35.6757	11.4794	13.4424	7.68137	408.6		50	20	58	247	28	78	275	50		403	56	130	30	14	1.6	15.6	231.6	162	107.179	88.7273
	≥ 70	1868	73	124	229	213	105	16	70.5	23.5	47	26.4	14.7	13.04	1.46	372.5	45.8515	6.9869		15.6317	49.0364	22.4839	33.9668	11.3223	12.7195	7.08244	372.5		50	20	58	247	28	78	275	50		403	56	130	30	14	1.6	15.6	231.6	146	90.3846	83.2727
Female	12 to 19	2007	67.8	131	267	254.7	136	12.3	76.1	25.6	50.5	28.2	16.3	14.55	1.45	410.9	50.9363	4.60674		13.5127	53.2138	27.1051	34.1256	11.4798	12.6457	7.30942	410.9		50	20	58	247	28	78	275	50		403	46	130	26	11	1.1	12.1	214.1	135.6	97.5641	97.0909
	20 to 29	2103	74.9	135	271	257.2	136	13.8	77.8	25.5	52.3	29.3	16.7	14.76	1.56	423.7	50.1845	5.09225		14.2463	51.5454	25.8678	33.2953	10.913	12.5392	7.14693	423.7		50	20	58	247	28	78	275	50		403	46	130	25	12	1.1	13.1	214.1	149.8	99.7436	98.5455
	30 to 39	1956	71.9	127	241	227.2	114	13.8	77.1	25.7	51.4	28.6	16.5	14.46	1.58	390	47.3029	5.72614		14.7035	49.2843	23.3129	35.4755	11.8252	13.1595	7.59202	390		50	20	58	247	28	78	275	50		403	46	130	25	12	1.1	13.1	214.1	143.8	98.8462	87.6364
	40 to 49	1934	67.8	121	238	224.8	117	13.2	73.5	24.5	49	27.5	15.7	14.04	1.45	379.3	49.1597	5.54622		14.0228	49.2244	24.1986	34.2037	11.4012	12.7973	7.3061	379.3		50	20	58	247	28	78	275	50		403	46	130	25	12	1.1	13.1	214.1	135.6	94.2308	86.5455
	50 to 59	1728	67	112	207	193.4	95	13.6	69.3	22.6	46.7	26	15.1	13.22	1.47	343.3	45.8937	6.57005		15.5093	47.9167	21.9907	36.0938	11.7708	13.5417	7.86458	343.3		50	20	58	247	28	78	275	50		403	46	130	21	11	1.1	12.1	209.1	134	88.8462	75.2727
	60 to 69	1668	65.9	110	205	191	95	14	65.4	20.6	44.8	24.3	14.7	12.96	1.52	336.3	46.3415	6.82927		15.8034	49.1607	22.7818	35.2878	11.1151	13.1115	7.93165	336.3		50	20	58	247	28	78	275	50		403	46	130	21	11	1.1	12.1	209.1	131.8	83.8462	74.5455
	≥ 70	1548	59.8	105	198	183.9	93	14.1	58.7	18.7	40	22	13.1	11.67	1.26	316.5	46.9697	7.12121		15.4522	51.1628	24.031	34.1279	10.8721	12.7907	7.61628	316.5		50	20	58	247	28	78	275	50		403	46	130	21	11	1.1	12.1	209.1	119.6	75.2564	72
2001-2002
Male	12 to 19	2684	93.2	166	361	345.5	195	15.5	96.2	33.6	62.6	37.1	17.8	0.441	0.067	550.4	54.0166	4.29363		13.8897	53.8003	29.0611	32.2578	11.2668	12.4404	5.9687	550.4		50	20	58	247	28	78	275	50		403	52	130	38	16	1.6	17.6	237.6	186.4	123.333	131.273
	20 to 29	2901	103.4	180	364	344.1	184	19.9	100.1	33.7	66.4	37.9	19.3	0.811	0.104	567.5	50.5495	5.46703		14.2572	50.1896	25.3706	31.0548	10.455	11.758	5.98759	567.5		50	20	58	247	28	78	275	50		403	56	130	38	17	1.6	18.6	242.6	206.8	128.333	132.364
	30 to 39	2872	108.6	179	351	332.9	172	18.1	107.5	35.4	72.1	40.2	21	0.557	0.079	567.1	49.0028	5.1567		15.1253	48.8858	23.9554	33.6873	11.0933	12.5975	6.58078	567.1		50	20	58	247	28	78	275	50		403	56	130	38	17	1.6	18.6	242.6	217.2	137.821	127.636
	40 to 49	2748	102.5	169	319	300	150	19	105.4	33.9	71.5	39.1	20.7	0.508	0.089	526.9	47.0219	5.95611		14.9199	46.4338	21.8341	34.5197	11.1026	12.8057	6.77948	526.9		50	20	58	247	28	78	275	50		403	56	130	38	17	1.6	18.6	242.6	205	135.128	116
	50 to 59	2426	89.1	146	292	274.7	146	17.3	93.6	29.6	64	34	18.9	0.711	0.133	474.7	50	5.92466		14.6908	48.1451	24.0725	34.7238	10.981	12.6134	7.01154	474.7		50	20	58	247	28	78	275	50		403	56	130	30	14	1.6	15.6	231.6	178.2	120	106.182
	60 to 69	2211	87.8	144	261	243.3	117	17.7	87.2	26.7	60.5	31.8	18.5	1.149	0.14	436	44.8276	6.78161		15.8842	47.2185	21.1669	35.4953	10.8684	12.9444	7.53053	436		50	20	58	247	28	78	275	50		403	56	130	30	14	1.6	15.6	231.6	175.6	111.795	94.9091
	≥ 70	1889	74	128	233	216.3	105	16.7	72.7	23	49.7	26	14.9	0.542	0.069	379.7	45.0644	7.16738		15.6697	49.3383	22.234	34.6374	10.9582	12.3875	7.09899	379.7		50	20	58	247	28	78	275	50		403	56	130	30	14	1.6	15.6	231.6	148	93.2051	84.7273
Female	12 to 19	1981	65.3	127	273	260.9	146	12.1	71.8	24.9	46.9	27.5	13.9	0.323	0.038	410.1	53.4799	4.43223		13.1853	55.1237	29.4801	32.6199	11.3125	12.4937	6.31499	410.1		50	20	58	247	28	78	275	50		403	46	130	26	11	1.1	12.1	214.1	130.6	92.0513	99.2727
	20 to 29	2055	72	137	272	258.3	135	13.7	73.5	24.6	48.9	28	14.6	0.327	0.048	417.5	49.6324	5.03676		14.0146	52.944	26.2774	32.1898	10.7737	12.2628	6.39416	417.5		50	20	58	247	28	78	275	50		403	46	130	25	12	1.1	13.1	214.1	144	94.2308	98.9091
	30 to 39	2014	72	126	259	245.2	133	13.8	75.3	24.5	50.8	27.7	15.4	0.545	0.1069	406.3	51.3514	5.32819		14.2999	51.4399	26.4151	33.6495	10.9484	12.3784	6.88183	406.3		50	20	58	247	28	78	275	50		403	46	130	25	12	1.1	13.1	214.1	144	96.5385	94.1818
	40 to 49	1874	68.7	119	233	218.5	114	14.5	72.8	22.9	49.9	26.5	15.1	0.605	0.109	374.5	48.927	6.22318		14.6638	49.7332	24.333	34.9626	10.9979	12.7268	7.25187	374.5		50	20	58	247	28	78	275	50		403	46	130	25	12	1.1	13.1	214.1	137.4	93.3333	84.7273
	50 to 59	1751	68	115	219	204	104	15	67.7	21.1	46.6	24	14.5	0.44	0.089	354.7	47.4886	6.84932		15.534	50.0286	23.7579	34.7973	10.8452	12.3358	7.45288	354.7		50	20	58	247	28	78	275	50		403	46	130	21	11	1.1	12.1	209.1	136	86.7949	79.6364
	60 to 69	1640	62.5	117	208	192.6	91	15.4	63.3	19.4	43.9	22.5	13.9	0.425	0.075	333.8	43.75	7.40385		15.2439	50.7317	22.1951	34.7378	10.6463	12.3476	7.62805	333.8		50	20	58	247	28	78	275	50		403	46	130	21	11	1.1	12.1	209.1	125	81.1538	75.6364
	≥ 70	1437	54.5	100	189	175.3	89	13.7	53.9	16.3	37.6	18.9	12.3	0.308	0.057	297.4	47.0899	7.24868		15.1705	52.6096	24.7738	33.7578	10.2088	11.8372	7.70355	297.4		50	20	58	247	28	78	275	50		403	46	130	21	11	1.1	12.1	209.1	109	69.1026	68.7273
MIN		1437	54.5	100	189	175.3	85	12.1	53.9	16.3		18.9	12.3	0.308	0.038	297.4	38.9881	4.28571		13.1853	44.9637	18.2388	14.8716	10.2088	11.397	5.9687	297.4															11		1.1	209.1
MAX		2978	118	205	367	349.3	195	22.1	114.1	38.7		42.5	25.3	22.7	2.4	585.7	54.0166	8.25		16.3679	55.1237	29.4801	37.9866	11.8917	13.6101	8.92965	585.7															17		1.6	242.6
Min Males		1868	72.7	124	225	208	100	14.9	70.1	22.8		26	14.7	0.441	0.067	367.8	38.9881	4.28571		13.8897	44.9637	18.2388	14.8716	10.3618	11.397	5.9687	367.8											403				14		1.6	231.6
Max Males		2978	118	205	367	349.3	195	22.1	114.1	38.7		42.5	25.3	22.7	2.4	585.7	54.0166	7.55556		16.1922	54.2339	29.0611	36.1011	11.836	13.6101	8.32846	585.7											403				17		1.6	242.6
Min females		1437	54.5	100	189	175.3	85	12.1	53.9	16.3		18.9	12.3	0.308	0.038	297.4	42.5	4.43223		13.1853	47.197	20.445	32.1898	10.2088	11.4019	6.31499	297.4											403				11		1.1	209.1
Max females		2103	75.9	141	273	260.9	146	17.5	77.8	25.7		29.3	18	16.08	1.77	423.7	53.4799	8.25		16.3679	55.1237	29.4801	37.9866	11.8917	13.5417	8.92965	423.7											403				12		1.1	214.1
Age 60+
Min Males		1868	72.7	124	225	208	100	16	70.1	22.8		26	14.7	0.542	0.069	367.8	40.5204	6.24535		15.3627	45.9813	19.583	33.6777	10.5437	12.3678	7.08244	367.8											403				14		1.6	231.6
Max Males		2302	89.7	162	278	257.2	117	20.8	87.9	27.9		32.6	20.5	18.2	2.01	455.6	45.8515	7.55556		16.1922	54.2339	22.4839	35.6757	11.7036	13.4424	8.09689	455.6											403				14		1.6	231.6
Min females		1437	54.5	100	189	175.3	85	13.6	53.9	16.3		18.9	12.3	0.308	0.057	297.4	42.5	6.82927		15.1254	48.1058	20.445	33.0482	10.2088	11.4019	7.46488	297.4											403				11		1.1	209.1
Max females		1717	66.8	117	209	193.4	96	16.5	66.7	21.9		24.3	16.5	15.67	1.65	342.5	47.0899	8.25		15.8949	52.6096	25.7822	37.9866	11.8273	13.1115	8.92965	342.5											403				11		1.1	209.1
Age 20 to 59
Min Males		2388	89.1	146	274	256.5	121	16.6	92.9	29.5		33.5	18.9	0.508	0.079	464	38.9881	4.82289		14.2572	44.9637	18.2388	31.0548	10.3618	11.397	5.98759												403				14		1.6	231.6
Max Males		2978	118	205	367	349.3	184	22.1	114.1	38.7		42.5	25.3	22.7	2.4	585.7	50.5495	6.80272		16.0838	50.1896	25.3706	36.1011	11.7682	13.6101	8.32846												403				17		1.6	242.6
Min females		1718	66.4	112	205	190.1	90	12.9	65.3	21		22.9	13.2	0.327	0.048	343	43.9024	5.03676		14.0146	47.197	21.3187	32.1898	10.6355	11.4883	6.39416												403				11		1.1	209.1
Max females		2103	75.9	141	272	258.3	136	17.5	77.8	25.7		29.3	18	16.08	1.77	423.7	51.3514	7.76256		16.3679	52.944	26.4151	36.0938	11.8917	13.5417	8.35714												403				12		1.1	214.1
																															Year	Age	NHANES total macronutrient intake MALES	NHANES total macronutrient intake FEMALES	Total DV for macronutrients	Male macronutrient intake %DV	Female macronutrient intake %DV
																															2001-2002	12-19	550.4	410.1	403	136.576	101.762
																																20-29	567.5	417.5	403	140.819	103.598
																																30-39	567.1	406.3	403	140.72	100.819
																																40-49	526.9	374.5	403	130.744	92.928
																																50-59	474.7	354.7	403	117.792	88.0149
																																60-69	436	333.8	403	108.189	82.8288
																																≥ 70	379.7	297.4	403	94.2184	73.7965
																															2003-2004	12-19	541.5	410.9	403	134.367	101.96
																																20-29	585.7	423.7	403	145.335	105.136
																																30-39	566	390	403	140.447	96.7742
																																40-49	545.6	379.3	403	135.385	94.1191
																																50-59	464	343.3	403	115.136	85.1861
																																60-69	408.6	336.3	403	101.39	83.4491
																																≥ 70	372.5	316.5	403	92.4318	78.536
																															2005-2006	12-19	552	389.5	403	136.973	96.6501
																																20-29	550.8	392.1	403	136.675	97.2953
																																30-39	574.1	380.9	403	142.457	94.5161
																																40-49	524.5	368.5	403	130.149	91.4392
																																50-59	506.7	343	403	125.732	85.1117
																																60-69	430.5	320.6	403	106.824	79.5533
																																≥ 70	423.2	305.3	403	105.012	75.7568
																															2007-2008	12-19	494.3	382.8	403	122.655	94.9876
																																20-29	543.7	366.8	403	134.913	91.0174
																																30-39	513.4	371.6	403	127.395	92.2084
																																40-49	524.4	373.6	403	130.124	92.7047
																																50-59	481.1	356.6	403	119.38	88.4864
																																60-69	414.2	319.2	403	102.779	79.206
																																≥ 70	367.8	305.6	403	91.2655	75.8313
																															2009-2010	12-19	522.1	373.9	403	129.553	92.7792
																																20-29	514	390.9	403	127.543	96.9975
																																30-39	531	369.4	403	131.762	91.6625
																																40-49	531	362.3	403	131.762	89.9007
																																50-59	475.4	354.6	403	117.965	87.9901
																																60-69	427.8	342.5	403	106.154	84.9876
																																≥ 70	378.8	313.9	403	93.995	77.8908
																															2011-2012	12-19	518.2	371.9	403	128.586	92.2829
																																20-29	537.2	402.6	403	133.3	99.9007
																																30-39	542.4	403.3	403	134.591	100.074
																																40-49	528.6	366.3	403	131.166	90.8933
																																50-59	482.1	355.8	403	119.628	88.2878
																																60-69	455.6	330.7	403	113.052	82.0596
																																≥ 70	403.7	317.9	403	100.174	78.8834
																															2013-2014	12-19	484	346.1	403	120.099	85.8809
																																20-29	524.7	380.9	403	130.199	94.5161
																																30-39	509.7	396	403	126.476	98.263
																																40-49	490	370	403	121.588	91.8114
																																50-59	479	350.3	403	118.859	86.9231
																																60-69	434.3	337.7	403	107.767	83.7965
																																≥ 70	398.7	323.9	403	98.933	80.3722
																															2015-2016	12-19	455	368.5	403	112.903	91.4392
																																20-29	500.3	380.3	403	124.144	94.3672
																																30-39	516.2	363.1	403	128.089	90.0993
																																40-49	479.7	364.4	403	119.032	90.4218
																																50-59	479.8	351.7	403	119.057	87.2705
																																60-69	426.5	335.4	403	105.831	83.2258
																																≥ 70	391.9	321	403	97.2457	79.6526
																																Min	367.8	297.4	403	91.2655	73.7965
																																Max	585.7	423.7	403	145.335	105.136
																																Median	497.3	365.35	403	123.4	90.6576
																											MALE			FEMALE
																									Year	Age	NHANES total protein	NHANES total CHO	NHANES total fat	NHANES total protein	NHANES total CHO	NHANES total fat	NHANES total macronutrient intake MALES	NHANES total macronutrient intake FEMALES	Total DV for macronutrients	DV protein	DV CHO	DV Fat	%DV for protein	%DV for CHO	%DV for fat	%DV for total macronutrients	%DV for protein	%DV for CHO	%DV for fat	%DV for total macronutrients
																									2001-2002	12-19	93.2	361	96.2	65.3	273	71.8	550.4	410.1	403	50	275	78	186.4	131.273	123.333	136.576	130.6	99.2727	92.0513	101.762
																										20-29	103.4	364	100.1	72	272	73.5	567.5	417.5	403	50	275	78	206.8	132.364	128.333	140.819	144	98.9091	94.2308	103.598
																										30-39	108.6	351	107.5	72	259	75.3	567.1	406.3	403	50	275	78	217.2	127.636	137.821	140.72	144	94.1818	96.5385	100.819
																										40-49	102.5	319	105.4	68.7	233	72.8	526.9	374.5	403	50	275	78	205	116	135.128	130.744	137.4	84.7273	93.3333	92.928
																										50-59	89.1	292	93.6	68	219	67.7	474.7	354.7	403	50	275	78	178.2	106.182	120	117.792	136	79.6364	86.7949	88.0149
																										60-69	87.8	261	87.2	62.5	208	63.3	436	333.8	403	50	275	78	175.6	94.9091	111.795	108.189	125	75.6364	81.1538	82.8288
																										≥ 70	74	233	72.7	54.5	189	53.9	379.7	297.4	403	50	275	78	148	84.7273	93.2051	94.2184	109	68.7273	69.1026	73.7965
																									2003-2004	12-19	94	350	97.5	67.8	267	76.1	541.5	410.9	403	50	275	78	188	127.273	125	134.367	135.6	97.0909	97.5641	101.96
																										20-29	111.2	367	107.5	74.9	271	77.8	585.7	423.7	403	50	275	78	222.4	133.455	137.821	145.335	149.8	98.5455	99.7436	105.136
																										30-39	109	353	104	71.9	241	77.1	566	390	403	50	275	78	218	128.364	133.333	140.447	143.8	87.6364	98.8462	96.7742
																										40-49	103	336	106.6	67.8	238	73.5	545.6	379.3	403	50	275	78	206	122.182	136.667	135.385	135.6	86.5455	94.2308	94.1191
																										50-59	94.6	274	95.4	67	207	69.3	464	343.3	403	50	275	78	189.2	99.6364	122.308	115.136	134	75.2727	88.8462	85.1861
																										60-69	81	244	83.6	65.9	205	65.4	408.6	336.3	403	50	275	78	162	88.7273	107.179	101.39	131.8	74.5455	83.8462	83.4491
																										≥ 70	73	229	70.5	59.8	198	58.7	372.5	316.5	403	50	275	78	146	83.2727	90.3846	92.4318	119.6	72	75.2564	78.536
																									2005-2006	12-19	99.1	352	100.9	64.2	253	72.3	552	389.5	403	50	275	78	198.2	128	129.359	136.973	128.4	92	92.6923	96.6501
																										20-29	106.2	344	100.6	72.2	246	73.9	550.8	392.1	403	50	275	78	212.4	125.091	128.974	136.675	144.4	89.4545	94.7436	97.2953
																										30-39	118	342	114.1	75.4	231	74.5	574.1	380.9	403	50	275	78	236	124.364	146.282	142.457	150.8	84	95.5128	94.5161
																										40-49	106.6	313	104.9	75.9	221	71.6	524.5	368.5	403	50	275	78	213.2	113.818	134.487	130.149	151.8	80.3636	91.7949	91.4392
																										50-59	97.4	307	102.3	70.3	205	67.7	506.7	343	403	50	275	78	194.8	111.636	131.154	125.732	140.6	74.5455	86.7949	85.1117
																										60-69	88.3	258	84.2	63.5	194	63.1	430.5	320.6	403	50	275	78	176.6	93.8182	107.949	106.824	127	70.5455	80.8974	79.5533
																										≥ 70	76.9	269	77.3	57.2	192	56.1	423.2	305.3	403	50	275	78	153.8	97.8182	99.1026	105.012	114.4	69.8182	71.9231	75.7568
																									2007-2008	12-19	90.7	313	90.6	65.6	248	69.2	494.3	382.8	403	50	275	78	181.4	113.818	116.154	122.655	131.2	90.1818	88.7179	94.9876
																										20-29	105.3	342	96.4	68.3	231	67.5	543.7	366.8	403	50	275	78	210.6	124.364	123.59	134.913	136.6	84	86.5385	91.0174
																										30-39	101.6	309	102.8	69.2	232	70.4	513.4	371.6	403	50	275	78	203.2	112.364	131.795	127.395	138.4	84.3636	90.2564	92.2084
																										40-49	104.7	317	102.7	70.9	231	71.7	524.4	373.6	403	50	275	78	209.4	115.273	131.667	130.124	141.8	84	91.9231	92.7047
																										50-59	100.1	281	100	68.2	218	70.4	481.1	356.6	403	50	275	78	200.2	102.182	128.205	119.38	136.4	79.2727	90.2564	88.4864
																										60-69	84.5	246	83.7	61.4	195	62.8	414.2	319.2	403	50	275	78	169	89.4545	107.308	102.779	122.8	70.9091	80.5128	79.206
																										≥ 70	72.7	225	70.1	56.9	193	55.7	367.8	305.6	403	50	275	78	145.4	81.8182	89.8718	91.2655	113.8	70.1818	71.4103	75.8313
																									2009-2010	12-19	95.2	335	91.9	64	242	67.9	522.1	373.9	403	50	275	78	190.4	121.818	117.821	129.553	128	88	87.0513	92.7792
																										20-29	101	320	93	70.1	250	70.8	514	390.9	403	50	275	78	202	116.364	119.231	127.543	140.2	90.9091	90.7692	96.9975
																										30-39	106.4	327	97.6	69.6	232	67.8	531	369.4	403	50	275	78	212.8	118.909	125.128	131.762	139.2	84.3636	86.9231	91.6625
																										40-49	107.9	320	103.1	69	228	65.3	531	362.3	403	50	275	78	215.8	116.364	132.179	131.762	138	82.9091	83.7179	89.9007
																										50-59	99.8	279	96.6	69.6	219	66	475.4	354.6	403	50	275	78	199.6	101.455	123.846	117.965	139.2	79.6364	84.6154	87.9901
																										60-69	89.3	254	84.5	66.8	209	66.7	427.8	342.5	403	50	275	78	178.6	92.3636	108.333	106.154	133.6	76	85.5128	84.9876
																										≥ 70	74.4	232	72.4	60.1	196	57.8	378.8	313.9	403	50	275	78	148.8	84.3636	92.8205	93.995	120.2	71.2727	74.1026	77.8908
																									2011-2012	12-19	95.1	329	94.1	63.2	241	67.7	518.2	371.9	403	50	275	78	190.2	119.636	120.641	128.586	126.4	87.6364	86.7949	92.2829
																										20-29	102.9	332	102.3	72.1	255	75.5	537.2	402.6	403	50	275	78	205.8	120.727	131.154	133.3	144.2	92.7273	96.7949	99.9007
																										30-39	110	332	100.4	75.5	253	74.8	542.4	403.3	403	50	275	78	220	120.727	128.718	134.591	151	92	95.8974	100.074
																										40-49	104.8	317	106.8	66.4	231	68.9	528.6	366.3	403	50	275	78	209.6	115.273	136.923	131.166	132.8	84	88.3333	90.8933
																										50-59	95.2	294	92.9	68	219	68.8	482.1	355.8	403	50	275	78	190.4	106.909	119.103	119.628	136	79.6364	88.2051	88.2878
																										60-69	89.7	278	87.9	65.2	200	65.5	455.6	330.7	403	50	275	78	179.4	101.091	112.692	113.052	130.4	72.7273	83.9744	82.0596
																										≥ 70	80	248	75.7	58.8	202	57.1	403.7	317.9	403	50	275	78	160	90.1818	97.0513	100.174	117.6	73.4545	73.2051	78.8834
																									2013-2014	12-19	95.5	298	90.5	61.9	220	64.2	484	346.1	403	50	275	78	191	108.364	116.026	120.099	123.8	80	82.3077	85.8809
																										20-29	110.8	310	103.9	70.2	237	73.7	524.7	380.9	403	50	275	78	221.6	112.727	133.205	130.199	140.4	86.1818	94.4872	94.5161
																										30-39	102	310	97.7	76.5	243	76.5	509.7	396	403	50	275	78	204	112.727	125.256	126.476	153	88.3636	98.0769	98.263
																										40-49	101.9	294	94.1	72.3	224	73.7	490	370	403	50	275	78	203.8	106.909	120.641	121.588	144.6	81.4545	94.4872	91.8114
																										50-59	96.7	286	96.3	69.7	210	70.6	479	350.3	403	50	275	78	193.4	104	123.462	118.859	139.4	76.3636	90.5128	86.9231
																										60-69	86.9	258	89.4	67.6	201	69.1	434.3	337.7	403	50	275	78	173.8	93.8182	114.615	107.767	135.2	73.0909	88.5897	83.7965
																										≥ 70	80.8	237	80.9	60	201	62.9	398.7	323.9	403	50	275	78	161.6	86.1818	103.718	98.933	120	73.0909	80.641	80.3722
																									2015-2016	12-19	84.5	282	88.5	63.4	233	72.1	455	368.5	403	50	275	78	169	102.545	113.462	112.903	126.8	84.7273	92.4359	91.4392
																										20-29	107.3	293	100	72.6	231	76.7	500.3	380.3	403	50	275	78	214.6	106.545	128.205	124.144	145.2	84	98.3333	94.3672
																										30-39	104.4	307	104.8	74.1	215	74	516.2	363.1	403	50	275	78	208.8	111.636	134.359	128.089	148.2	78.1818	94.8718	90.0993
																										40-49	98.1	283	98.6	72.7	218	73.7	479.7	364.4	403	50	275	78	196.2	102.909	126.41	119.032	145.4	79.2727	94.4872	90.4218
																										50-59	97.5	284	98.3	69.6	207	75.1	479.8	351.7	403	50	275	78	195	103.273	126.026	119.057	139.2	75.2727	96.2821	87.2705
																										60-69	87	253	86.5	65	200	70.4	426.5	335.4	403	50	275	78	174	92	110.897	105.831	130	72.7273	90.2564	83.2258
																										≥ 70	76	232	83.9	60.7	196	64.3	391.9	321	403	50	275	78	152	84.3636	107.564	97.2457	121.4	71.2727	82.4359	79.6526
																										Min	72.7	225	70.1	54.5	189	53.9	367.8	297.4	403	50	275	78	145.4	81.8182	89.8718	91.2655	109	68.7273	91.2655	73.7965
																										Max	118	367	114.1	76.5	273	77.8	585.7	423.7	403	50	275	78	236	133.455	146.282	145.335	153	99.2727	145.335	105.136
																										Median	97.45	302.5	96.35	68	222.5	69.85	497.3	365.35	403	50	275	78	194.9	110	123.526	123.4	136	80.9091	123.4	90.6576
[truncated: 82 more columns]

## Sheet: Volek paper
		Macronutrient	Daily Values (g)	Runners HCD	Runners HFD							Fat Composition	Runners HCD	Runners HFD
		Protein	50	118	139							Total Fat	91	226
		Net CHO	247	429	59							Fat Composition	Runners HCD	Runners HFD
		Fiber	28	57	23							SFA	21	86
		SFA	20	21	86							MUFA	29	82
		Other fat	58	70	140							PUFA	18	28
		Total	403	695	447							Other fat	23	30
												Total	182	452
			Daily Values	Runners HCD	Runners HFD								Runners HCD	Runners HFD
		RATIO	0.124069	0.169784	0.310962							RATIO	0.230769	0.380531	SFA
			0.612903	0.617266	0.131991								0.318681	0.362832	MUFA
			0.0694789	0.0820144	0.0514541								0.197802	0.123894	PUFA
			0.0496278	0.0302158	0.192394								0.252747	0.132743	Other fat
			0.143921	0.100719	0.313199
		set protein = 1	1	1	1	Protein						set SFA = 1	1	1
			4.94	3.63559	0.42446	Net CHO							1.38095	0.953488
			0.56	0.483051	0.165468	Fiber							0.857143	0.325581
			0.4	0.177966	0.618705	SFA							1.09524	0.348837
			1.16	0.59322	1.00719	Other fat
			0.202429	0.275058	2.35593								0.724138	1.04878
		set Net CHO = 1	1	1	1							set MUFA = 1	1	1
			0.11336	0.132867	0.389831								0.62069	0.341463
			0.0809717	0.048951	1.45763								0.793103	0.365854
			0.234818	0.16317	2.37288
			1.78571	2.07018	6.04348								1.16667	3.07143
			8.82143	7.52632	2.56522								1.61111	2.92857
		set Fiber = 1	1	1	1							set PUFA = 1	1	1
			0.714286	0.368421	3.73913								1.27778	1.07143
			2.07143	1.22807	6.08696
			2.5	5.61905	1.61628								0.913043	2.86667
			12.35	20.4286	0.686047								1.26087	2.73333
			1.4	2.71429	0.267442								0.782609	0.933333
		set SFA = 1	1	1	1							set Other fat = 1	1	1
			2.9	3.33333	1.62791
			0.862069	1.68571	0.992857
			4.25862	6.12857	0.421429
			0.482759	0.814286	0.164286
			0.344828	0.3	0.614286
		set Other fat = 1	1	1	1

## Sheet: Legrand and Chang papers
										mol % of total fatty acid	Intakes														mol % of total fatty acid							Ratios	mol % of total fatty acid
	mol % of total fatty acid									SFA 4:0 to 10:0	SFA 12:0 to 22:0	MUFA 10:0 to 20:1	n-6 PUFA 18:2 to 20:4	n-3 PUFA 18:3 to 22:5		Total SFA	Total MUFA	Total PUFA							SFA 4:0 to 10:0	SFA 12:0 to 22:0	MUFA 10:0 to 20:1	n-6 PUFA 18:2 to 20:4	n-3 PUFA 18:3 to 22:5	TOTAL		SFA 4:0 to 10:0	SFA 12:0 to 22:0	MUFA 10:0 to 20:1	n-6 PUFA 18:2 to 20:4	n-3 PUFA 18:3 to 22:5				SFA 4:0	SFA 6:0	SFA 8:0	SFA 10:0	SFA 12:0	SFA 14:0	SFA 16:0	SFA 17:0	SFA 18:0	SFA 20:0
	SFA 4:0 to 10:0	SFA 12:0 to 22:0	MUFA 10:0 to 20:1	n-6 PUFA 18:2 to 20:4	n-3 PUFA 18:3 to 22:5				Olive oil	0	12.27	73.43	11.76	2.54		12.27	73.43	14.3						Olive oil	0	12.27	73.43	11.76	2.54	100		0	0.1227	0.7343	0.1176	0.0254			Olive oil						0.01	8.49	0.15	3	0.39
Olive oil	0	12.27	73.43	11.76	2.54				Butterfat	17.34	34.73	34.6	11.04	2.29		52.07	34.6	13.33						Butterfat	17.34	34.73	34.6	11.04	2.29	100		0.1734	0.3473	0.346	0.1104	0.0229			Butterfat	8.54	3.61	1.82	3.37	3.23	10.56	14.5	0.25	4.13	0.14
Butterfat	17.34	34.73	34.6	11.04	2.29				Saturates	0	35.72	50.35	11.45	2.48		35.72	50.35	13.93						Saturates	0	35.72	50.35	11.45	2.48	100		0	0.3572	0.5035	0.1145	0.0248			Saturates					4.14	12.04	16.68	0.1	2.33	0.29
Saturates	0	35.72	50.35	11.45	2.48				Trimyristin	0	23.51	62.57	11.41	2.51		23.51	62.57	13.92						Trimyristin	0	23.51	62.57	11.41	2.51	100		0	0.2351	0.6257	0.1141	0.0251			Trimyristin					0.18	12.23	7.89	0.12	2.56	0.34
Trimyristin	0	23.51	62.57	11.41	2.51
																								SFA 4:0 to 10:0 = 1						Olive oil
																	Chang & Huang MUFA:SFA Ratio 2013-14								1	2.00288	1.99539	0.636678	0.132065	Butterfat
																		Value	Ratio	1/x	set SFA=1									Saturates
																Olive Oil	MUFA	73.43	0.856826	1.1671	5.98452									Trimyristin
																	SFA	12.27	0.143174	6.98452	1			SFA 12:0 to 22:0 = 1	0	1	5.98452	0.958435	0.207009	Olive oil
																Butterfat	MUFA	34.6	0.399215	2.50491	0.66449				0.49928	1	0.996257	0.317881	0.0659372	Butterfat
																	SFA	52.07	0.600785	1.66449	1				0	1	1.40957	0.320549	0.0694289	Saturates
																Saturates	MUFA	50.35	0.584989	1.70943	1.40957				0	1	2.66142	0.485325	0.106763	Trimyristin
																	SFA	35.72	0.415011	2.40957	1			MUFA 10:0 to 20:1 = 1	0	0.167098	1	0.160153	0.0345908	Olive oil
																Trimyristin	MUFA	62.57	0.726882	1.37574	2.66142				0.501156	1.00376	1	0.319075	0.066185	Butterfat
																	SFA	23.51	0.273118	3.66142	1				0	0.709434	1	0.227408	0.0492552	Saturates
																									0	0.375739	1	0.182356	0.0401151	Trimyristin
																								n-6 PUFA 18:2 to 20:4 = 1	0	1.04337	6.24405	1	0.215986	Olive oil
																	Chang & Huang PUFA:MUFA Ratio 2013-14								1.57065	3.14583	3.13406	1	0.207428	Butterfat
																		Value	Ratio	1/x	set MUFA=1				0	3.11965	4.39738	1	0.216594	Saturates
																Olive Oil	PUFA	14.3	0.163	6.13497	0.194743				0	2.06047	5.48379	1	0.219982	Trimyristin
																	MUFA	73.43	0.837	1.19474	1			n-3 PUFA 18:3 to 22:5 = 1	0	4.83071	28.9094	4.62992	1	Olive oil
																Butterfat	PUFA	13.33	0.278114	3.59565	0.38526				7.57205	15.1659	15.1092	4.82096	1	Butterfat
																	MUFA	34.6	0.721886	1.38526	1				0	14.4032	20.3024	4.61694	1	Saturates
																Saturates	PUFA	13.93	0.216708	4.6145	0.276663				0	9.36653	24.9283	4.54582	1	Trimyristin
																	MUFA	50.35	0.783292	1.27666	1
																Trimyristin	PUFA	13.92	0.181985	5.49497	0.222471
																	MUFA	62.57	0.818015	1.22247	1
																																	Ratios
																	Chang & Huang PUFA + MUFA:SFA Ratio 2013-14								mol % of total fatty acid								mol % of total fatty acid
																		Value	Ratio	1/x	set SFA=1					Total SFA	Total MUFA	Total n-6 PUFA	Total n-3 PUFA	TOTAL			SFA 12:0 to 22:0	MUFA 10:0 to 20:1	n-6 PUFA 18:2 to 20:4	n-3 PUFA 18:3 to 22:5
																Olive Oil	PUFA + MUFA	87.73	0.8773	1.13986	7.14996				Olive oil	12.27	73.43	11.76	2.54	100			0.1227	0.7343	0.1176	0.0254
																	SFA	12.27	0.1227	8.14996	1				Butterfat	52.07	34.6	11.04	2.29	100			0.5207	0.346	0.1104	0.0229
																Butterfat	PUFA + MUFA	47.93	0.4793	2.08638	0.920492				Saturates	35.72	50.35	11.45	2.48	100			0.3572	0.5035	0.1145	0.0248
																	SFA	52.07	0.5207	1.92049	1				Trimyristin	23.51	62.57	11.41	2.51	100			0.2351	0.6257	0.1141	0.0251
																Saturates	PUFA + MUFA	64.28	0.6428	1.55569	1.79955
																	SFA	35.72	0.3572	2.79955	1
																Trimyristin	PUFA + MUFA	76.49	0.7649	1.30736	3.25351				SFA 4:0 to 10:0 = 1					Olive oil
																	SFA	23.51	0.2351	4.25351	1					3.00288	1.99539	0.636678	0.132065	Butterfat
																														Saturates
																														Trimyristin
																									SFA 12:0 to 22:0 = 1	1	5.98452	0.958435	0.207009	Olive oil
																										1	0.66449	0.212022	0.0439793	Butterfat
																										1	1.40957	0.320549	0.0694289	Saturates
																										1	2.66142	0.485325	0.106763	Trimyristin
																									MUFA 10:0 to 20:1 = 1	0.167098	1	0.160153	0.0345908	Olive oil
																										1.50491	1	0.319075	0.066185	Butterfat
																										0.709434	1	0.227408	0.0492552	Saturates
																										0.375739	1	0.182356	0.0401151	Trimyristin
																									n-6 PUFA 18:2 to 20:4 = 1	1.04337	6.24405	1	0.215986	Olive oil
																										4.71649	3.13406	1	0.207428	Butterfat
																										3.11965	4.39738	1	0.216594	Saturates
																										2.06047	5.48379	1	0.219982	Trimyristin
																									n-3 PUFA 18:3 to 22:5 = 1	4.83071	28.9094	4.62992	1	Olive oil
																										22.738	15.1092	4.82096	1	Butterfat
																										14.4032	20.3024	4.61694	1	Saturates
																										9.36653	24.9283	4.54582	1	Trimyristin
[truncated: 14 more columns]

## Sheet: Fatty acid ratios 2007-2008
2007-2008		Total kcal	Total fat (g)	SFA (g)	MUFA (g)	PUFA (g)									n-7				LA (n-6)	ALA (n-3)	SDA (n-3)	AA (n-6)	EPA (n-3)	DPA (n-3)	DHA (n-3)	TOTAL	TOTAL	TOTAL	TOTAL
Sex	Age	Mean	Mean	Mean	Mean	Mean	SFA 4:0	SFA 6:0	SFA 8:0	SFA 10:0	SFA 12:0	SFA 14:0	SFA 16:0	SFA 18:0	MUFA 16:1	MUFA 18:1	MUFA 20:1	MUFA 22:1	PUFA 18:2	PUFA 18:3	PUFA 18:4	PUFA 20:4	PUFA 20:5	PUFA 22:5	PUFA 22:6	n-6	n-3	LC n-3	EPA+DHA
Male	12 to 19	2424	90.6	31.6	33.2	17.9	0.74	0.37	0.33	0.58	0.96	2.83	16.83	8.08	1.41	30.98	0.26	0.04	15.9	1.42	0.04	0.15	0.02	0.01	0.05	16.05	1.54	0.12	0.07
	20 to 29	2756	96.4	32.6	34.9	20.1	0.71	0.35	0.29	0.53	0.82	2.8	17.72	8.32	1.63	32.47	0.29	0.05	17.75	1.76	0.03	0.17	0.04	0.02	0.08	17.92	1.93	0.17	0.12
	30 to 39	2654	102.8	33.6	39.2	21	0.68	0.34	0.27	0.52	0.86	2.73	18.37	8.76	1.77	36.58	0.32	0.05	18.53	1.75	0.03	0.19	0.06	0.03	0.11	18.72	1.98	0.23	0.17
	40 to 49	2692	102.7	35.2	37.9	20.6	0.79	0.42	0.34	0.61	0.98	2.99	18.84	9.18	1.69	35.26	0.32	0.05	18.18	1.78	0.02	0.2	0.04	0.02	0.09	18.38	1.95	0.17	0.13
	50 to 59	2493	100	32.4	37.7	21.5	0.65	0.35	0.27	0.5	0.8	2.57	17.65	8.55	1.66	35.14	0.35	0.06	18.9	1.83	0.03	0.19	0.08	0.03	0.14	19.09	2.11	0.28	0.22
	60 to 69	2140	83.7	27.1	31.8	17.7	0.51	0.28	0.24	0.43	0.79	2.14	14.68	7.15	1.32	29.79	0.27	0.04	15.67	1.56	0.02	0.15	0.04	0.02	0.07	15.82	1.71	0.15	0.11
	≥ 70	1873	70.1	22.8	26.1	15	0.49	0.27	0.21	0.39	0.6	1.84	12.39	5.98	1.05	24.52	0.24	0.07	13.2	1.34	0.01	0.12	0.04	0.01	0.08	13.32	1.48	0.14	0.12
	20+	2507	95.3	31.6	35.6	19.8	0.66	0.34	0.28	0.51	0.83	2.6	17.15	8.24	1.58	33.17	0.3	0.05	17.48	1.71	0.02	0.18	0.05	0.02	0.1
Female	12 to 19	1861	69.2	23.6	25.7	14.2	0.57	0.29	0.23	0.42	0.68	2.05	12.52	6.11	1.02	24.07	0.19	0.02	12.66	1.16	0.02	0.1	0.02	0.01	0.03	12.76	1.24	0.08	0.05
	20 to 29	1828	67.5	22.5	24.3	14.6	0.53	0.27	0.22	0.4	0.67	1.96	12.04	5.74	1.03	22.66	0.18	0.02	12.97	1.31	0.01	0.11	0.02	0.01	0.05	13.08	1.4	0.09	0.07
	30 to 39	1858	70.4	23.6	25.4	15.3	0.54	0.28	0.24	0.42	0.77	2.08	12.56	5.96	1.07	23.79	0.2	0.02	13.55	1.32	0.01	0.11	0.03	0.02	0.06	13.66	1.44	0.12	0.09
	40 to 49	1879	71.7	24.1	26.2	15.3	0.56	0.28	0.25	0.45	0.76	2.11	12.79	6.09	1.12	24.45	0.22	0.03	13.5	1.36	0.01	0.12	0.03	0.01	0.06	13.62	1.47	0.11	0.09
	50 to 59	1793	70.4	22.9	25.3	13.2	0.51	0.27	0.24	0.41	0.8	1.94	12.08	5.89	0.99	23.73	0.21	0.04	14.38	1.38	0.01	0.11	0.05	0.02	0.09	14.49	1.55	0.17	0.14
	60 to 69	1597	62.8	20.6	23	13.8	0.46	0.25	0.22	0.38	0.75	1.78	10.94	5.52	0.92	21.59	0.18	0.02	12.11	1.26	0.01	0.1	0.04	0.01	0.06	12.21	1.38	0.12	0.1
	≥ 70	1491	55.7	18.2	20.1	12.5	0.39	0.21	0.18	0.32	0.59	1.52	9.7	4.72	0.78	18.89	0.16	0.02	10.98	1.19	0.01	0.09	0.04	0.01	0.06	11.07	1.31	0.12	0.1
	20+	1766	67.3	22.3	24.4	14.8	0.51	0.26	0.23	0.4	0.73	1.93	11.85	5.69	1	22.8	0.19	0.03	13.08	1.31	0.01	0.11	0.03	0.02	0.06
2013-2014		Total kcal	Total fat (g)	SFA (g)	MUFA (g)	PUFA (g)									n-7				LA (n-6)	ALA (n-3)	SDA (n-3)	AA (n-6)	EPA (n-3)	DPA (n-3)	DHA (n-3)	TOTAL	TOTAL	TOTAL	TOTAL
		Mean	Mean	Mean	Mean	Mean	SFA 4:0	SFA 6:0	SFA 8:0	SFA 10:0	SFA 12:0	SFA 14:0	SFA 16:0	SFA 18:0	MFA 16:1	MFA 18:1	MFA 20:1	MFA 22:1	PFA 18:2	PFA 18:3	PFA 18:4	PFA 20:4	PFA 20:5	PFA 22:5	PFA 22:6	n-6	n-3	LC n-3	EPA+DHA
Male	12 to 19	2376	90.5	30.5	30.9	20.1	0.59	0.37	0.29	0.57	0.93	2.58	16.62	7.37	1.23	27.69	0.32	0.02	17.99	1.73	0.01	0.17	0.01	0.02	0.03	18.16	1.8	0.07	0.04
	20 to 29	2704	103.9	31.3	35.8	23.8	0.63	0.4	0.32	0.64	0.96	2.95	18.68	8.24	1.47	31.75	0.42	0.04	21.16	2.14	0.01	0.21	0.03	0.03	0.06	21.37	2.27	0.13	0.09
	30 to 39	2622	97.7	31.3	34.2	22.4	0.55	0.34	0.29	0.57	1	2.61	17.01	7.59	1.34	30.54	0.39	0.04	19.93	1.98	0.01	0.19	0.03	0.03	0.06	20.12	2.11	0.13	0.09
	40 to 49	2520	94.1	30.8	32.5	21.5	0.6	0.36	0.3	0.59	0.93	2.64	16.68	7.51	1.29	29.5	0.39	0.03	19.02	1.93	0.02	0.19	0.05	0.03	0.1	19.21	2.13	0.2	0.15
	50 to 59	2493	96.3	31.1	34.6	21.6	0.57	0.36	0.31	0.59	1	2.51	16.91	7.63	1.29	31.26	0.39	0.03	19.06	1.92	0.01	0.1	0.03	0.03	0.08	19.16	2.07	0.15	0.11
	60 to 69	2253	89.4	28.7	31.3	21.5	0.57	0.35	0.28	0.56	0.89	2.37	15.61	6.88	1.08	28.4	0.38	0.04	18.93	2.05	0.01	0.16	0.03	0.02	0.06	19.09	2.17	0.12	0.09
	≥ 70	2022	80.9	26.6	28.2	18.8	0.53	0.34	0.27	0.53	0.87	2.24	14.31	6.48	1.04	25.25	0.34	0.05	16.32	1.98	0.01	0.16	0.04	0.02	0.08	16.48	2.13	0.15	0.12
	20+	2477	95	30.9	33.2	21.9	0.58	0.36	0.3	0.59	0.95	2.59	16.77	7.5	1.28	29.85	0.39	0.04	19.32	2	0.01	0.19	0.03	0.03	0.07
Female	12 to 19	1689	64.2	21.3	21.3	15.5	0.43	0.27	0.22	0.44	0.71	1.86	11.52	5.01	0.76	19.49	0.24	0.02	13.85	1.37	0.01	0.1	0.02	0.02	0.03	13.95	1.45	0.08	0.05
	20 to 29	1933	73.7	24.3	24.9	17.4	0.5	0.3	0.25	0.5	0.8	2.14	13.13	5.79	0.95	22.52	0.27	0.02	15.32	1.64	0.01	0.13	0.02	0.02	0.05	15.45	1.74	0.1	0.07
	30 to 39	1986	76.5	24.6	26.4	18.2	0.47	0.3	0.27	0.5	0.96	2.11	13.14	5.94	0.95	23.92	0.3	0.02	16.1	1.71	0.01	0.14	0.03	0.02	0.06	16.24	1.83	0.12	0.09
	40 to 49	1873	73.7	23.6	25.6	17.6	0.46	0.29	0.23	0.46	0.71	1.99	12.84	5.71	0.94	23.24	0.28	0.03	15.56	1.68	0.01	0.13	0.03	0.02	0.07	15.69	1.81	0.13	0.1
	50 to 59	1779	70.6	22.1	24.3	17.4	0.42	0.27	0.22	0.44	0.71	1.82	12.02	5.35	0.85	22.24	0.25	0.02	15.34	1.68	0.01	0.14	0.03	0.02	0.06	15.48	1.8	0.12	0.09
	60 to 69	1712	69.1	21.7	24.3	16.9	0.41	0.26	0.21	0.42	0.68	1.75	11.82	5.15	0.78	22.19	0.31	0.03	14.85	1.57	0.01	0.12	0.04	0.02	0.07	14.97	1.71	0.14	0.11
	≥ 70	1604	62.9	20.3	21.6	15.3	0.43	0.27	0.22	0.43	0.67	1.74	10.84	4.94	0.71	19.71	0.22	0.02	13.46	1.53		0.11	0.02	0.02	0.05	13.57	1.62	0.09	0.07
	20+	1825	71.5	22.9	24.7	17.2	0.45	0.28	0.24	0.46	0.76	1.94	12.37	5.51	0.87	22.41	0.27	0.02	15.18	1.64	0.01	0.13	0.03	0.02	0.06
Common Name	Systematic Name	Structural Formula	Lipid Numbers
Butyric acid	Butanoic acid	CH3(CH2)2COOH	C4:0	BA			SFA 4:0	Butyric acid	SFA 4:0
Valeric acid	Pentanoic acid	CH3(CH2)3COOH	C5:0				SFA 6:0	Caproic acid	SFA 6:0
Caproic acid	Hexanoic acid	CH3(CH2)4COOH	C6:0	COA			SFA 8:0	Caprylic acid	SFA 8:0
Enanthic acid	Heptanoic acid	CH3(CH2)5COOH	C7:0				SFA 10:0	Capric acid	SFA 10:0
Caprylic acid	Octanoic acid	CH3(CH2)6COOH	C8:0	CYA			SFA 12:0	Lauric acid	SFA 12:0
Pelargonic acid	Nonanoic acid	CH3(CH2)7COOH	C9:0				SFA 14:0	Myristic acid	SFA 14:0
Capric acid	Decanoic acid	CH3(CH2)8COOH	C10:0	CA			SFA 16:0	Palmitic acid	SFA 16:0
Undecylic acid	Undecanoic acid	CH3(CH2)9COOH	C11:0				SFA 18:0	Stearic acid	SFA 18:0
Lauric acid	Dodecanoic acid	CH3(CH2)10COOH	C12:0	LUA			MFA 16:1	Palmitoleic acid (n-9)	MFA 16:1
Tridecylic acid	Tridecanoic acid	CH3(CH2)11COOH	C13:0				MFA 18:1	Oleic acid (n-9)	MFA 18:1
Myristic acid	Tetradecanoic acid	CH3(CH2)12COOH	C14:0	MA			MFA 20:1	Gondoic acid (n-11)	MFA 20:1
Pentadecylic acid	Pentadecanoic acid	CH3(CH2)13COOH	C15:0				MFA 22:1	Erucic acid (n-13)	MFA 22:1
Palmitic acid	Hexadecanoic acid	CH3(CH2)14COOH	C16:0	PA			PFA 18:2	Linoleic acid (n-6)	PFA 18:2
Margaric acid	Heptadecanoic acid	CH3(CH2)15COOH	C17:0				PFA 18:3	Alpha-linolenic acid (n-3)	PFA 18:3
Stearic acid	Octadecanoic acid	CH3(CH2)16COOH	C18:0	SA			PFA 18:4	Stearidonic acid (n-3)	PFA 18:4
							PFA20:4	Arachadonic acid (n-6)	PFA20:4
							PFA20:5	Eicosapentaonic acid (n-3)	PFA20:5
ω−7	Palmitoleic acid	C16:1	Δ9	CH3(CH2)5CH=CH(CH2)7COOH	cis		PFA22:5	Docosapentaenoic acid (n-3)	PFA22:5
ω−9	Oleic acid	C18:1	Δ9	CH3(CH2)7CH=CH(CH2)7COOH	cis		PFA22:6	Docosahexanoic acid (n-3)	PFA22:6
ω−9	Gondoic acid	C20:1	Δ11	CH3(CH2)7CH=CH(CH2)9COOH	cis
ω−9	Erucic acid	C22:1	Δ13	CH3(CH2)7CH=CH(CH2)11COOH	cis
																																										#NAME?

## Sheet: Fatty acid ratios 2015-2016
2015-2016		Total kcal	Total fat (g)	SFA (g)	MUFA (g)	PUFA (g)									n-7				LA (n-6)	ALA (n-3)	SDA (n-3)	AA (n-6)	EPA (n-3)	DPA (n-3)	DHA (n-3)	TOTAL	TOTAL	TOTAL	TOTAL
Sex	Age	Mean	Mean	Mean	Mean	Mean	SFA 4:0	SFA 6:0	SFA 8:0	SFA 10:0	SFA 12:0	SFA 14:0	SFA 16:0	SFA 18:0	MUFA 16:1	MUFA 18:1	MUFA 20:1	MUFA 22:1	PUFA 18:2	PUFA 18:3	PUFA 18:4	PUFA 20:4	PUFA 20:5	PUFA 22:5	PUFA 22:6	n-6	n-3	LC n-3	EPA+DHA
Male	12 to 19	2247	88.5	31	30.1	19.1	0.6	0.39	0.34	0.63	1.14	2.45	16.81	7.3	1.24	27.97	0.35	0.03	17.1	1.65	0.01	0.15	0.02	0.02	0.04	17.25	1.74	0.09	0.06
	20 to 29	2570	100	33.4	35.2	21.8	0.61	0.39	0.32	0.65	1.06	2.91	18.29	7.87	1.52	32.6	0.39	0.03	19.24	1.93	0.01	0.2	0.02	0.03	0.06	19.44	2.05	0.12	0.08
	30 to 39	2687	104.8	35.4	36.5	23.2	0.66	0.41	0.33	0.66	1	3.02	19.42	8.65	1.58	33.75	0.41	0.04	20.47	2.18	0.01	0.2	0.04	0.03	0.08	20.67	2.34	0.16	0.12
	40 to 49	2519	98.6	31.7	35.1	22.5	0.55	0.36	0.31	0.59	1.04	2.61	17.41	7.6	1.45	32.65	0.38	0.04	19.97	1.99	0.03	0.18	0.04	0.03	0.07	20.15	2.16	0.17	0.11
	50 to 59	2487	98.3	32.1	34.8	22.5	0.59	0.38	0.34	0.63	1.16	2.75	17.38	7.81	1.42	32.26	0.37	0.04	19.8	2.17	0.01	0.19	0.03	0.03	0.07	19.99	2.31	0.14	0.1
	60 to 69	2166	86.5	27.6	31	20.2	0.49	0.31	0.27	0.51	0.93	2.26	15.05	6.68	1.16	28.94	0.32	0.04	17.87	1.94	0.01	0.17	0.03	0.02	0.06	18.04	2.06	0.12	0.09
	≥ 70	2014	83.9	27.9	29.6	19.1	0.56	0.36	0.34	0.61	1.27	2.49	14.69	6.59	1.1	27.69	0.29	0.04	16.84	1.86	0.01	0.14	0.02	0.02	0.06	16.98	1.97	0.11	0.08
Female	12 to 19	1813	72.1	24.8	24.3	16.5	0.51	0.33	0.28	0.53	0.97	2.21	13.31	5.76	0.9	22.71	0.25	0.02	14.73	1.42	0.01	0.11	0.01	0.02	0.03	14.84	1.49	0.07	0.04
	20 to 29	1917	76.7	24.5	26.6	18.6	0.45	0.29	0.27	0.49	0.9	2.03	13.44	5.71	1.01	24.89	0.28	0.02	16.51	1.75	0.01	0.15	0.02	0.02	0.05	16.66	1.85	0.1	0.07
	30 to 39	1869	74	24	25.7	17.6	0.46	0.29	0.26	0.5	0.93	2.05	12.94	5.72	0.95	23.98	0.28	0.03	15.56	1.61	0.01	0.14	0.03	0.02	0.06	15.7	1.73	0.12	0.09
	40 to 49	1845	73.7	23.7	26	17.5	0.42	0.28	0.26	0.48	0.95	2.04	12.79	5.65	1	24.26	0.28	0.02	15.45	1.64	0.01	0.14	0.03	0.02	0.06	15.59	1.76	0.12	0.09
	50 to 59	1807	75.1	23.7	26.8	17.9	0.5	0.31	0.26	0.51	0.85	2.05	12.82	5.45	0.99	24.96	0.28	0.02	15.75	1.71	0.01	0.14	0.03	0.02	0.06	15.89	1.83	0.12	0.09
	60 to 69	1686	70.4	23.8	24.3	16.1	0.47	0.3	0.32	0.53	1.22	2.14	12.44	5.63	0.94	22.62	0.25	0.03	14.05	1.72	0.01	0.12	0.03	0.02	0.06	14.17	1.84	0.12	0.09
	≥ 70	1598	64.3	21.3	22.3	14.9	0.46	0.29	0.24	0.47	0.81	1.89	11.41	5.05	0.79	20.87	0.23	0.02	13.04	1.52	0.01	0.11	0.03	0.02	0.06	13.15	1.64	0.12	0.09
2007-2008		Total kcal	Total fat (g)	SFA (g)	MUFA (g)	PUFA (g)									n-7				LA (n-6)	ALA (n-3)	SDA (n-3)	AA (n-6)	EPA (n-3)	DPA (n-3)	DHA (n-3)	TOTAL	TOTAL	TOTAL	TOTAL
		Mean	Mean	Mean	Mean	Mean	SFA 4:0	SFA 6:0	SFA 8:0	SFA 10:0	SFA 12:0	SFA 14:0	SFA 16:0	SFA 18:0	MFA 16:1	MFA 18:1	MFA 20:1	MFA 22:1	PFA 18:2	PFA 18:3	PFA 18:4	PFA 20:4	PFA 20:5	PFA 22:5	PFA 22:6	n-6	n-3	LC n-3	EPA+DHA
Male	12 to 19	2424	90.6	31.6	33.2	17.9	0.74	0.37	0.33	0.58	0.96	2.83	16.83	8.08	1.41	30.98	0.26	0.04	15.9	1.42	0.04	0.15	0.02	0.01	0.05	16.05	1.54	0.12	0.07
	20 to 29	2756	96.4	32.6	34.9	20.1	0.71	0.35	0.29	0.53	0.82	2.8	17.72	8.32	1.63	32.47	0.29	0.05	17.75	1.76	0.03	0.17	0.04	0.02	0.08	17.92	1.93	0.17	0.12
	30 to 39	2654	102.8	33.6	39.2	21	0.68	0.34	0.27	0.52	0.86	2.73	18.37	8.76	1.77	36.58	0.32	0.05	18.53	1.75	0.03	0.19	0.06	0.03	0.11	18.72	1.98	0.23	0.17
	40 to 49	2692	102.7	35.2	37.9	20.6	0.79	0.42	0.34	0.61	0.98	2.99	18.84	9.18	1.69	35.26	0.32	0.05	18.18	1.78	0.02	0.2	0.04	0.02	0.09	18.38	1.95	0.17	0.13
	50 to 59	2493	100	32.4	37.7	21.5	0.65	0.35	0.27	0.5	0.8	2.57	17.65	8.55	1.66	35.14	0.35	0.06	18.9	1.83	0.03	0.19	0.08	0.03	0.14	19.09	2.11	0.28	0.22
	60 to 69	2140	83.7	27.1	31.8	17.7	0.51	0.28	0.24	0.43	0.79	2.14	14.68	7.15	1.32	29.79	0.27	0.04	15.67	1.56	0.02	0.15	0.04	0.02	0.07	15.82	1.71	0.15	0.11
	≥ 70	1873	70.1	22.8	26.1	15	0.49	0.27	0.21	0.39	0.6	1.84	12.39	5.98	1.05	24.52	0.24	0.07	13.2	1.34	0.01	0.12	0.04	0.01	0.08	13.32	1.48	0.14	0.12
	20+	2507	95.3	31.6	35.6	19.8	0.66	0.34	0.28	0.51	0.83	2.6	17.15	8.24	1.58	33.17	0.3	0.05	17.48	1.71	0.02	0.18	0.05	0.02	0.1
Female	12 to 19	1861	69.2	23.6	25.7	14.2	0.57	0.29	0.23	0.42	0.68	2.05	12.52	6.11	1.02	24.07	0.19	0.02	12.66	1.16	0.02	0.1	0.02	0.01	0.03	12.76	1.24	0.08	0.05
	20 to 29	1828	67.5	22.5	24.3	14.6	0.53	0.27	0.22	0.4	0.67	1.96	12.04	5.74	1.03	22.66	0.18	0.02	12.97	1.31	0.01	0.11	0.02	0.01	0.05	13.08	1.4	0.09	0.07
	30 to 39	1858	70.4	23.6	25.4	15.3	0.54	0.28	0.24	0.42	0.77	2.08	12.56	5.96	1.07	23.79	0.2	0.02	13.55	1.32	0.01	0.11	0.03	0.02	0.06	13.66	1.44	0.12	0.09
	40 to 49	1879	71.7	24.1	26.2	15.3	0.56	0.28	0.25	0.45	0.76	2.11	12.79	6.09	1.12	24.45	0.22	0.03	13.5	1.36	0.01	0.12	0.03	0.01	0.06	13.62	1.47	0.11	0.09
	50 to 59	1793	70.4	22.9	25.3	13.2	0.51	0.27	0.24	0.41	0.8	1.94	12.08	5.89	0.99	23.73	0.21	0.04	14.38	1.38	0.01	0.11	0.05	0.02	0.09	14.49	1.55	0.17	0.14
	60 to 69	1597	62.8	20.6	23	13.8	0.46	0.25	0.22	0.38	0.75	1.78	10.94	5.52	0.92	21.59	0.18	0.02	12.11	1.26	0.01	0.1	0.04	0.01	0.06	12.21	1.38	0.12	0.1
	≥ 70	1491	55.7	18.2	20.1	12.5	0.39	0.21	0.18	0.32	0.59	1.52	9.7	4.72	0.78	18.89	0.16	0.02	10.98	1.19	0.01	0.09	0.04	0.01	0.06	11.07	1.31	0.12	0.1
	20+	1766	67.3	22.3	24.4	14.8	0.51	0.26	0.23	0.4	0.73	1.93	11.85	5.69	1	22.8	0.19	0.03	13.08	1.31	0.01	0.11	0.03	0.02	0.06
Common Name	Systematic Name	Structural Formula	Lipid Numbers
Butyric acid	Butanoic acid	CH3(CH2)2COOH	C4:0	BA			SFA 4:0	Butyric acid	SFA 4:0
Valeric acid	Pentanoic acid	CH3(CH2)3COOH	C5:0				SFA 6:0	Caproic acid	SFA 6:0
Caproic acid	Hexanoic acid	CH3(CH2)4COOH	C6:0	COA			SFA 8:0	Caprylic acid	SFA 8:0
Enanthic acid	Heptanoic acid	CH3(CH2)5COOH	C7:0				SFA 10:0	Capric acid	SFA 10:0
Caprylic acid	Octanoic acid	CH3(CH2)6COOH	C8:0	CYA			SFA 12:0	Lauric acid	SFA 12:0
Pelargonic acid	Nonanoic acid	CH3(CH2)7COOH	C9:0				SFA 14:0	Myristic acid	SFA 14:0
Capric acid	Decanoic acid	CH3(CH2)8COOH	C10:0	CA			SFA 16:0	Palmitic acid	SFA 16:0
Undecylic acid	Undecanoic acid	CH3(CH2)9COOH	C11:0				SFA 18:0	Stearic acid	SFA 18:0
Lauric acid	Dodecanoic acid	CH3(CH2)10COOH	C12:0	LUA			MFA 16:1	Palmitoleic acid (n-9)	MFA 16:1
Tridecylic acid	Tridecanoic acid	CH3(CH2)11COOH	C13:0				MFA 18:1	Oleic acid (n-9)	MFA 18:1
Myristic acid	Tetradecanoic acid	CH3(CH2)12COOH	C14:0	MA			MFA 20:1	Gondoic acid (n-11)	MFA 20:1
Pentadecylic acid	Pentadecanoic acid	CH3(CH2)13COOH	C15:0				MFA 22:1	Erucic acid (n-13)	MFA 22:1
Palmitic acid	Hexadecanoic acid	CH3(CH2)14COOH	C16:0	PA			PFA 18:2	Linoleic acid (n-6)	PFA 18:2
Margaric acid	Heptadecanoic acid	CH3(CH2)15COOH	C17:0				PFA 18:3	Alpha-linolenic acid (n-3)	PFA 18:3
Stearic acid	Octadecanoic acid	CH3(CH2)16COOH	C18:0	SA			PFA 18:4	Stearidonic acid (n-3)	PFA 18:4
							PFA20:4	Arachadonic acid (n-6)	PFA20:4
							PFA20:5	Eicosapentaonic acid (n-3)	PFA20:5
ω−7	Palmitoleic acid	C16:1	Δ9	CH3(CH2)5CH=CH(CH2)7COOH	cis		PFA22:5	Docosapentaenoic acid (n-3)	PFA22:5
ω−9	Oleic acid	C18:1	Δ9	CH3(CH2)7CH=CH(CH2)7COOH	cis		PFA22:6	Docosahexanoic acid (n-3)	PFA22:6
ω−9	Gondoic acid	C20:1	Δ11	CH3(CH2)7CH=CH(CH2)9COOH	cis
ω−9	Erucic acid	C22:1	Δ13	CH3(CH2)7CH=CH(CH2)11COOH	cis

## Sheet: Breakfast ratios new DVs
	Mean Daily NHANES nutrient intakes at Breakfast
	2007-2008 Intakes		Percent of total daily intake										NHANES mean total daily intake										Value for intake of nutrient at breakfast														DVs
			Energy	Protein	CHO	Sugars	Fiber	Total fat	SFA	MUFA	PUFA		Energy	Protein	CHO	Sugars	Fiber	Total fat	SFA	MUFA	PUFA		Energy	Protein	CHO	Net CHO	Sugars	Fiber	Fat	SFA	Other fat	MUFA	PUFA	Total macro at breakfast	Protein	SFA	Other fat	Net CHO	Fiber	Total Fat	Total CHO	Added Sugars				% DV 3-compartment
DRI age range	Sex	Age	%	%	%	%	%	%	%	%	%		kcal	g	g	g	g	g	g	g	g		kcal	g	g	g	g	g	g	g	g	g	g	g	(g)	(g)	(g)	(g)	(g)	(g)	(g)	(g)	DV TOTAL		Protein	Fat	CHO		Protein
14 to 18	Male	12 to 19	15	14	16	17	14	13	15	13	10		2424	90.7	313	152	14.9	90.6	31.6	33.2	17.9		363.6	12.698	50.08	47.994	25.84	2.086	11.778	4.74	7.038	4.316	1.79	74.556	50	20	58	247	28	78	275	50	403		25.396	15.1	18.2109		25.396
19 to 30		20 to 29	14	13	15	17	14	14	15	14	13		2756	105.3	342	158	16.9	96.4	32.6	34.9	20.1		385.84	13.689	51.3	48.934	26.86	2.366	13.496	4.89	8.606	4.886	2.613	78.485	50	20	58	247	28	78	275	50	403		27.378	17.3026	18.6545		27.378
31 to 50		30 to 39	18	17	20	22	18	17	17	17	17		2654	101.6	309	139	18.7	102.8	33.6	39.2	21		477.72	17.272	61.8	58.434	30.58	3.366	17.476	5.712	11.764	6.664	3.57	96.548	50	20	58	247	28	78	275	50	403		34.544	22.4051	22.4727		34.544
31 to 50		40 to 49	16	14	17	17	18	16	16	17	16		2692	104.7	317	147	17.6	102.7	35.2	37.9	20.6		430.72	14.658	53.89	50.722	24.99	3.168	16.432	5.632	10.8	6.443	3.296	84.98	50	20	58	247	28	78	275	50	403		29.316	21.0667	19.5964		29.316
51 to 70		50 to 59	16	14	18	19	20	16	16	17	16		2493	100.1	281	123	18.4	100	32.4	37.7	21.5		398.88	14.014	50.58	46.9	23.37	3.68	16	5.184	10.816	6.409	3.44	80.594	50	20	58	247	28	78	275	50	403		28.028	20.5128	18.3927		28.028
51 to 70		60 to 69	18	17	21	22	22	17	17	16	16		2140	84.5	246	105	17.4	83.7	27.1	31.8	17.7		385.2	14.365	51.66	47.832	23.1	3.828	14.229	4.607	9.622	5.088	2.832	80.254	50	20	58	247	28	78	275	50	403		28.73	18.2423	18.7855		28.73
>70		≥ 70	23	21	27	28	28	21	21	21	21		1873	72.7	225	100	17	70.1	22.8	26.1	15		430.79	15.267	60.75	55.99	28	4.76	14.721	4.788	9.933	5.481	3.15	90.738	50	20	58	247	28	78	275	50	403		30.534	18.8731	22.0909		30.534
	Female	12 to 19	15	14	17	19	14	13	14	12	10		1861	65.6	248	116	13.3	69.2	23.6	25.7	14.2		279.15	9.184	42.16	40.298	22.04	1.862	8.996	3.304	5.692	3.084	1.42	60.34	50	20	58	247	28	78	275	50	403		18.368	11.5333	15.3309		18.368
		20 to 29	14	12	16	18	16	12	13	12	10		1828	68.3	231	109	13.3	67.5	22.5	24.3	14.6		255.92	8.196	36.96	34.832	19.62	2.128	8.1	2.925	5.175	2.916	1.46	53.256	50	20	58	247	28	78	275	50	403		16.392	10.3846	13.44		16.392
		30 to 39	17	16	18	20	17	16	16	16	15		1858	69.2	232	110	13.8	70.4	23.6	25.4	15.3		315.86	11.072	41.76	39.414	22	2.346	11.264	3.776	7.488	4.064	2.295	64.096	50	20	58	247	28	78	275	50	403		22.144	14.441	15.1855		22.144
		40 to 49	15	14	17	18	17	13	14	13	12		1879	70.9	231	108	14.1	71.7	24.1	26.2	15.3		281.85	9.926	39.27	36.873	19.44	2.397	9.321	3.374	5.947	3.406	1.836	58.517	50	20	58	247	28	78	275	50	403		19.852	11.95	14.28		19.852
		50 to 59	16	15	19	19	19	14	14	14	14		1793	68.2	218	102	15.6	70.4	22.9	25.3	13.2		286.88	10.23	41.42	38.456	19.38	2.964	9.856	3.206	6.65	3.542	1.848	61.506	50	20	58	247	28	78	275	50	403		20.46	12.6359	15.0618		20.46
		60 to 69	19	18	23	23	22	15	15	15	14		1597	61.4	195	89	14.9	62.8	20.6	23	13.8		303.43	11.052	44.85	41.572	20.47	3.278	9.42	3.09	6.33	3.45	1.932	65.322	50	20	58	247	28	78	275	50	403		22.104	12.0769	16.3091		22.104
		≥ 70	20	18	24	24	25	17	16	17	17		1491	56.9	193	87	14.1	55.7	18.2	20.1	12.5		298.2	10.242	46.32	42.795	20.88	3.525	9.469	2.912	6.557	3.417	2.125	66.031	50	20	58	247	28	78	275	50	403		20.484	12.1397	16.8436		20.484
	2015-2016 Intakes		Percent of total daily intake										NHANES mean total daily intake										Value for intake of nutrient at breakfast														DVs
			Energy	Protein	CHO	Sugars	Fiber	Total fat	SFA	MUFA	PUFA		Energy	Protein	CHO	Sugars	Fiber	Total fat	SFA	MUFA	PUFA		Energy	Protein	CHO	Net CHO	Sugars	Fiber	Fat	SFA	Other fat	MUFA	PUFA		Protein	SFA	Other fat	Net CHO	Fiber	Total Fat	Total CHO	Added Sugars				% DV 3-compartment
DRI age range	Sex	Age	%	%	%	%	%	%	%	%	%		kcal	g	g	g	g	g	g	g	g		kcal	g	g	g	g	g	g	g	g	g	g		(g)	(g)	(g)	(g)	(g)	(g)	(g)	(g)	DV TOTAL		Protein	Fat	CHO		Protein
14 to 18	Male	12 to 19	17	16	19	21	16	16	17	16	14		2247	84.5	282	124	16	88.5	31	30.1	19.1		381.99	13.52	53.58	51.02	26.04	2.56	14.16	5.27	8.89	4.816	2.674	81.26	50	20	58	247	28	78	275	50	403		27.04	18.1538	19.4836		27.04
19 to 30		20 to 29	15	16	16	17	16	16	16	17	15		2570	107.3	293	212	18.9	100	33.4	35.2	21.8		385.5	17.168	46.88	43.856	36.04	3.024	16	5.344	10.656	5.984	3.27	80.048	50	20	58	247	28	78	275	50	403		34.336	20.5128	17.0473		34.336
31 to 50		30 to 39	16	17	18	20	18	17	18	17	15		2687	104.4	307	130	19.4	104.8	35.4	36.5	23.2		429.92	17.748	55.26	51.768	26	3.492	17.816	6.372	11.444	6.205	3.48	90.824	50	20	58	247	28	78	275	50	403		35.496	22.841	20.0945		35.496
31 to 50		40 to 49	17	16	18	21	17	17	19	17	15		2519	98.1	283	120	19.2	98.6	31.7	35.1	22.5		428.23	15.696	50.94	47.676	25.2	3.264	16.762	6.023	10.739	5.967	3.375	83.398	50	20	58	247	28	78	275	50	403		31.392	21.4897	18.5236		31.392
51 to 70		50 to 59	17	17	19	19	19	16	18	16	15		2487	97.5	284	125	18.8	98.3	32.1	34.8	22.5		422.79	16.575	53.96	50.388	23.75	3.572	15.728	5.778	9.95	5.568	3.375	86.263	50	20	58	247	28	78	275	50	403		33.15	20.1641	19.6218		33.15
51 to 70		60 to 69	21	18	25	29	22	20	20	20	21		2166	87	253	106	19.5	86.5	27.6	31	20.2		454.86	15.66	63.25	58.96	30.74	4.29	17.3	5.52	11.78	6.2	4.242	96.21	50	20	58	247	28	78	275	50	403		31.32	22.1795	23		31.32
>70		≥ 70	20	19	24	25	24	18	21	18	15		2014	76	232	99	17.6	83.9	27.9	29.6	19.1		402.8	14.44	55.68	51.456	24.75	4.224	15.102	5.859	9.243	5.328	2.865	85.222	50	20	58	247	28	78	275	50	403		28.88	19.3615	20.2473		28.88
	Female	12 to 19	17	16	20	21	17	15	16	15	13		1813	63.4	233	104	13.9	72.1	24.8	24.3	16.5		308.21	10.144	46.6	44.237	21.84	2.363	10.815	3.968	6.847	3.645	2.145	67.559	50	20	58	247	28	78	275	50	403		20.288	13.8654	16.9455		20.288
		20 to 29	17	17	18	20	17	16	17	17	14		1917	72.6	231	101	15.3	76.7	24.5	26.6	18.6		325.89	12.342	41.58	38.979	20.2	2.601	12.272	4.165	8.107	4.522	2.604	66.194	50	20	58	247	28	78	275	50	403		24.684	15.7333	15.12		24.684
		30 to 39	18	19	21	23	20	17	17	17	16		1869	74.1	215	91	17	74	24	25.7	17.6		336.42	14.079	45.15	41.75	20.93	3.4	12.58	4.08	8.5	4.369	2.816	71.809	50	20	58	247	28	78	275	50	403		28.158	16.1282	16.4182		28.158
		40 to 49	21	21	22	24	20	20	22	21	17		1845	72.7	218	97	15.2	73.7	23.7	26	17.5		387.45	15.267	47.96	44.92	23.28	3.04	14.74	5.214	9.526	5.46	2.975	77.967	50	20	58	247	28	78	275	50	403		30.534	18.8974	17.44		30.534
		50 to 59	18	18	20	21	21	17	18	18	15		1807	69.6	207	93	16.2	75.1	23.7	26.8	17.9		325.26	12.528	41.4	37.998	19.53	3.402	12.767	4.266	8.501	4.824	2.685	66.695	50	20	58	247	28	78	275	50	403		25.056	16.3679	15.0545		25.056
		60 to 69	18	17	20	22	20	18	17	18	19		1686	65	200	91	15.7	70.4	23.8	24.3	16.1		303.48	11.05	40	36.86	20.02	3.14	12.672	4.046	8.626	4.374	3.059	63.722	50	20	58	247	28	78	275	50	403		22.1	16.2462	14.5455		22.1
		≥ 70	21	20	23	24	23	19	20	20	18		1598	60.7	196	87	14.9	64.3	21.3	22.3	14.9		335.58	12.14	45.08	41.653	20.88	3.427	12.217	4.26	7.957	4.46	2.682	69.437	50	20	58	247	28	78	275	50	403		24.28	15.6628	16.3927		24.28
[truncated: 27 more columns]

## Sheet: Lunch ratios new DVs
	Mean Daily NHANES nutrient intakes at Lunch
	2007-2008 Intakes		Percent of total daily intake										NHANES mean total daily intake										Value for intake of nutrient at lunch														DVs
			Energy	Protein	CHO	Sugars	Fiber	Total fat	SFA	MUFA	PUFA		Energy	Protein	CHO	Sugars	Fiber	Total fat	SFA	MUFA	PUFA		Energy	Protein	CHO	Net CHO	Sugars	Fiber	Fat	SFA	Other fat	MUFA	PUFA	Total macro at lunch	Protein	SFA	Other fat	Net CHO	Fiber	Total Fat	Total CHO	Added Sugars				% DV 3-compartment
DRI age range	Sex	Age	%	%	%	%	%	%	%	%	%		kcal	g	g	g	g	g	g	g	g		kcal	g	g	g	g	g	g	g	g	g	g	g	(g)	(g)	(g)	(g)	(g)	(g)	(g)	(g)	DV TOTAL		Protein	Fat	CHO		Protein
14 to 18	Male	12 to 19	26	29	24	21	27	29	29	30	28		2424	90.7	313	152	14.9	90.6	31.6	33.2	17.9		630.24	26.303	75.12	71.097	31.92	4.023	26.274	9.164	17.11	9.96	5.012	127.697	50	20	58	247	28	78	275	50	403		52.606	33.6846	27.3164		52.606
19 to 30		20 to 29	26	29	26	22	28	29	27	30	32		2756	105.3	342	158	16.9	96.4	32.6	34.9	20.1		716.56	30.537	88.92	84.188	34.76	4.732	27.956	8.802	19.154	10.47	6.432	147.413	50	20	58	247	28	78	275	50	403		61.074	35.841	32.3345		61.074
31 to 50		30 to 39	25	29	23	19	27	27	27	28	27		2654	101.6	309	139	18.7	102.8	33.6	39.2	21		663.5	29.464	71.07	66.021	26.41	5.049	27.756	9.072	18.684	10.976	5.67	128.29	50	20	58	247	28	78	275	50	403		58.928	35.5846	25.8436		58.928
31 to 50		40 to 49	24	28	22	19	24	27	26	28	28		2692	104.7	317	147	17.6	102.7	35.2	37.9	20.6		646.08	29.316	69.74	65.516	27.93	4.224	27.729	9.152	18.577	10.612	5.768	126.785	50	20	58	247	28	78	275	50	403		58.632	35.55	25.36		58.632
51 to 70		50 to 59	25	28	22	19	26	27	26	27	29		2493	100.1	281	123	18.4	100	32.4	37.7	21.5		623.25	28.028	61.82	57.036	23.37	4.784	27	8.424	18.576	10.179	6.235	116.848	50	20	58	247	28	78	275	50	403		56.056	34.6154	22.48		56.056
51 to 70		60 to 69	21	24	20	17	20	24	23	24	26		2140	84.5	246	105	17.4	83.7	27.1	31.8	17.7		449.4	20.28	49.2	45.72	17.85	3.48	20.088	6.233	13.855	7.632	4.602	89.568	50	20	58	247	28	78	275	50	403		40.56	25.7538	17.8909		40.56
>70		≥ 70	19	23	18	16	18	20	19	20	22		1873	72.7	225	100	17	70.1	22.8	26.1	15		355.87	16.721	40.5	37.44	16	3.06	14.02	4.332	9.688	5.22	3.3	71.241	50	20	58	247	28	78	275	50	403		33.442	17.9744	14.7273		33.442
	Female	12 to 19	27	30	25	22	26	30	28	30	31		1861	65.6	248	116	13.3	69.2	23.6	25.7	14.2		502.47	19.68	62	58.542	25.52	3.458	20.76	6.608	14.152	7.71	4.402	102.44	50	20	58	247	28	78	275	50	403		39.36	26.6154	22.5455		39.36
		20 to 29	25	28	22	18	24	28	26	28	31		1828	68.3	231	109	13.3	67.5	22.5	24.3	14.6		457	19.124	50.82	47.628	19.62	3.192	18.9	5.85	13.05	6.804	4.526	88.844	50	20	58	247	28	78	275	50	403		38.248	24.2308	18.48		38.248
		30 to 39	23	25	22	18	26	25	23	26	28		1858	69.2	232	110	13.8	70.4	23.6	25.4	15.3		427.34	17.3	51.04	47.452	19.8	3.588	17.6	5.428	12.172	6.604	4.284	85.94	50	20	58	247	28	78	275	50	403		34.6	22.5641	18.56		34.6
		40 to 49	24	28	22	18	24	26	25	27	27		1879	70.9	231	108	14.1	71.7	24.1	26.2	15.3		450.96	19.852	50.82	47.436	19.44	3.384	18.642	6.025	12.617	7.074	4.131	89.314	50	20	58	247	28	78	275	50	403		39.704	23.9	18.48		39.704
		50 to 59	24	27	22	18	23	26	24	25	29		1793	68.2	218	102	15.6	70.4	22.9	25.3	13.2		430.32	18.414	47.96	44.372	18.36	3.588	18.304	5.496	12.808	6.325	3.828	84.678	50	20	58	247	28	78	275	50	403		36.828	23.4667	17.44		36.828
		60 to 69	22	24	20	17	22	24	23	24	25		1597	61.4	195	89	14.9	62.8	20.6	23	13.8		351.34	14.736	39	35.722	15.13	3.278	15.072	4.738	10.334	5.52	3.45	68.808	50	20	58	247	28	78	275	50	403		29.472	19.3231	14.1818		29.472
		≥ 70	24	26	22	20	23	26	24	26	28		1491	56.9	193	87	14.1	55.7	18.2	20.1	12.5		357.84	14.794	42.46	39.217	17.4	3.243	14.482	4.368	10.114	5.226	3.5	71.736	50	20	58	247	28	78	275	50	403		29.588	18.5667	15.44		29.588
	2015-2016 Intakes		Percent of total daily intake										NHANES mean total daily intake										Value for intake of nutrient at lunch														DVs
			Energy	Protein	CHO	Sugars	Fibre	Total fat	SFA	MUFA	PUFA		Energy	Protein	CHO	Sugars	Fiber	Total fat	SFA	MUFA	PUFA		Energy	Protein	CHO	Net CHO	Sugars	Fiber	Fat	SFA	Other fat	MUFA	PUFA		Protein	SFA	Other fat	Net CHO	Fiber	Total Fat	Total CHO	Added Sugars				% DV 3-compartment
DRI age range	Sex	Age	%	%	%	%	%	%	%	%	%		kcal	g	g	g	g	g	g	g	g		kcal	g	g	g	g	g	g	g	g	g	g		(g)	(g)	(g)	(g)	(g)	(g)	(g)	(g)	DV TOTAL		Protein	Fat	CHO		Protein
14 to 18	Male	12 to 19	27	31	26	22	30	28	26	28	30		2247	84.5	282	124	16	88.5	31	30.1	19.1		606.69	26.195	73.32	68.52	27.28	4.8	24.78	8.06	16.72	8.428	5.73	124.295	50	20	58	247	28	78	275	50	403		52.39	31.7692	26.6618		52.39
19 to 30		20 to 29	27	31	26	22	28	29	28	29	30		2570	107.3	293	212	18.9	100	33.4	35.2	21.8		693.9	33.263	76.18	70.888	46.64	5.292	29	9.352	19.648	10.208	6.54	138.443	50	20	58	247	28	78	275	50	403		66.526	37.1795	27.7018		66.526
31 to 50		30 to 39	27	30	26	22	30	30	28	30	33		2687	104.4	307	130	19.4	104.8	35.4	36.5	23.2		725.49	31.32	79.82	74	28.6	5.82	31.44	9.912	21.528	10.95	7.656	142.58	50	20	58	247	28	78	275	50	403		62.64	40.3077	29.0255		62.64
31 to 50		40 to 49	25	30	23	19	28	28	26	28	30		2519	98.1	283	120	19.2	98.6	31.7	35.1	22.5		629.75	29.43	65.09	59.714	22.8	5.376	27.608	8.242	19.366	9.828	6.75	122.128	50	20	58	247	28	78	275	50	403		58.86	35.3949	23.6691		58.86
51 to 70		50 to 59	24	29	22	17	26	27	25	28	28		2487	97.5	284	125	18.8	98.3	32.1	34.8	22.5		596.88	28.275	62.48	57.592	21.25	4.888	26.541	8.025	18.516	9.744	6.3	117.296	50	20	58	247	28	78	275	50	403		56.55	34.0269	22.72		56.55
51 to 70		60 to 69	23	28	21	15	22	23	23	22	25		2166	87	253	106	19.5	86.5	27.6	31	20.2		498.18	24.36	53.13	48.84	15.9	4.29	19.895	6.348	13.547	6.82	5.05	97.385	50	20	58	247	28	78	275	50	403		48.72	25.5064	19.32		48.72
>70		≥ 70	23	26	22	20	24	24	23	22	26		2014	76	232	99	17.6	83.9	27.9	29.6	19.1		463.22	19.76	51.04	46.816	19.8	4.224	20.136	6.417	13.719	6.512	4.966	90.936	50	20	58	247	28	78	275	50	403		39.52	25.8154	18.56		39.52
	Female	12 to 19	27	31	26	23	30	27	26	27	29		1813	63.4	233	104	13.9	72.1	24.8	24.3	16.5		489.51	19.654	60.58	56.41	23.92	4.17	19.467	6.448	13.019	6.561	4.785	99.701	50	20	58	247	28	78	275	50	403		39.308	24.9577	22.0291		39.308
		20 to 29	26	28	24	19	27	27	25	28	29		1917	72.6	231	101	15.3	76.7	24.5	26.6	18.6		498.42	20.328	55.44	51.309	19.19	4.131	20.709	6.125	14.584	7.448	5.394	96.477	50	20	58	247	28	78	275	50	403		40.656	26.55	20.16		40.656
		30 to 39	24	28	21	17	24	27	25	26	29		1869	74.1	215	91	17	74	24	25.7	17.6		448.56	20.748	45.15	41.07	15.47	4.08	19.98	6	13.98	6.682	5.104	85.878	50	20	58	247	28	78	275	50	403		41.496	25.6154	16.4182		41.496
		40 to 49	26	30	25	20	29	26	24	27	29		1845	72.7	218	97	15.2	73.7	23.7	26	17.5		479.7	21.81	54.5	50.092	19.4	4.408	19.162	5.688	13.474	7.02	5.075	95.472	50	20	58	247	28	78	275	50	403		43.62	24.5667	19.8182		43.62
		50 to 59	22	24	22	18	23	22	21	22	24		1807	69.6	207	93	16.2	75.1	23.7	26.8	17.9		397.54	16.704	45.54	41.814	16.74	3.726	16.522	4.977	11.545	5.896	4.296	78.766	50	20	58	247	28	78	275	50	403		33.408	21.1821	16.56		33.408
		60 to 69	22	26	20	16	22	24	22	24	26		1686	65	200	91	15.7	70.4	23.8	24.3	16.1		370.92	16.9	40	36.546	14.56	3.454	16.896	5.236	11.66	5.832	4.186	73.796	50	20	58	247	28	78	275	50	403		33.8	21.6615	14.5455		33.8
		≥ 70	25	29	23	20	25	27	26	27	28		1598	60.7	196	87	14.9	64.3	21.3	22.3	14.9		399.5	17.603	45.08	41.355	17.4	3.725	17.361	5.538	11.823	6.021	4.172	80.044	50	20	58	247	28	78	275	50	403		35.206	22.2577	16.3927		35.206
[truncated: 27 more columns]

## Sheet: Dinner ratios new DVs
	Mean Daily NHANES nutrient intakes at Dinner
	2007-2008 Intakes		Percent of total daily intake										NHANES mean total daily intake										Value for intake of nutrient at dinner														DVs
			Energy	Protein	CHO	Sugars	Fiber	Total fat	SFA	MUFA	PUFA		Energy	Protein	CHO	Sugars	Fiber	Total fat	SFA	MUFA	PUFA		Energy	Protein	CHO	Net CHO	Sugars	Fiber	Fat	SFA	Other fat	MUFA	PUFA	Total macro at dinner	Protein	SFA	Other fat	Net CHO	Fiber	Total Fat	Total CHO	Added Sugars				% DV 3-compartment
DRI age range	Sex	Age	%	%	%	%	%	%	%	%	%		kcal	g	g	g	g	g	g	g	g		kcal	g	g	g	g	g	g	g	g	g	g	g	(g)	(g)	(g)	(g)	(g)	(g)	(g)	(g)	DV TOTAL		Protein	Fat	CHO		Protein
14 to 18	Male	12 to 19	33	42	29	24	34	35	34	34	35		2424	90.7	313	152	14.9	90.6	31.6	33.2	17.9		799.92	38.094	90.77	85.704	36.48	5.066	31.71	10.744	20.966	11.288	6.265	160.574	50	20	58	247	28	78	275	50	403		76.188	40.6538	33.0073		76.188
19 to 30		20 to 29	34	42	30	24	36	38	38	39	37		2756	105.3	342	158	16.9	96.4	32.6	34.9	20.1		937.04	44.226	102.6	96.516	37.92	6.084	36.632	12.388	24.244	13.611	7.437	183.458	50	20	58	247	28	78	275	50	403		88.452	46.9641	37.3091		88.452
31 to 50		30 to 39	35	42	31	23	38	37	38	37	36		2654	101.6	309	139	18.7	102.8	33.6	39.2	21		928.9	42.672	95.79	88.684	31.97	7.106	38.036	12.768	25.268	14.504	7.56	176.498	50	20	58	247	28	78	275	50	403		85.344	48.7641	34.8327		85.344
31 to 50		40 to 49	37	45	33	27	39	39	39	39	38		2692	104.7	317	147	17.6	102.7	35.2	37.9	20.6		996.04	47.115	104.61	97.746	39.69	6.864	40.053	13.728	26.325	14.781	7.828	191.778	50	20	58	247	28	78	275	50	403		94.23	51.35	38.04		94.23
51 to 70		50 to 59	36	46	32	24	36	38	38	37	38		2493	100.1	281	123	18.4	100	32.4	37.7	21.5		897.48	46.046	89.92	83.296	29.52	6.624	38	12.312	25.688	13.949	8.17	173.966	50	20	58	247	28	78	275	50	403		92.092	48.7179	32.6982		92.092
51 to 70		60 to 69	37	45	32	25	37	39	39	39	39		2140	84.5	246	105	17.4	83.7	27.1	31.8	17.7		791.8	38.025	78.72	72.282	26.25	6.438	32.643	10.569	22.074	12.402	6.903	149.388	50	20	58	247	28	78	275	50	403		76.05	41.85	28.6255		76.05
>70		≥ 70	38	45	34	27	38	40	39	40	40		1873	72.7	225	100	17	70.1	22.8	26.1	15		711.74	32.715	76.5	70.04	27	6.46	28.04	8.892	19.148	10.44	6	137.255	50	20	58	247	28	78	275	50	403		65.43	35.9487	27.8182		65.43
	Female	12 to 19	30	37	27	21	31	31	31	31	32		1861	65.6	248	116	13.3	69.2	23.6	25.7	14.2		558.3	24.272	66.96	62.837	24.36	4.123	21.452	7.316	14.136	7.967	4.544	112.684	50	20	58	247	28	78	275	50	403		48.544	27.5026	24.3491		48.544
		20 to 29	36	45	31	22	37	39	39	39	38		1828	68.3	231	109	13.3	67.5	22.5	24.3	14.6		658.08	30.735	71.61	66.689	23.98	4.921	26.325	8.775	17.55	9.477	5.548	128.67	50	20	58	247	28	78	275	50	403		61.47	33.75	26.04		61.47
		30 to 39	35	46	30	22	38	38	38	38	38		1858	69.2	232	110	13.8	70.4	23.6	25.4	15.3		650.3	31.832	69.6	64.356	24.2	5.244	26.752	8.968	17.784	9.652	5.814	128.184	50	20	58	247	28	78	275	50	403		63.664	34.2974	25.3091		63.664
		40 to 49	36	45	31	23	38	39	39	39	39		1879	70.9	231	108	14.1	71.7	24.1	26.2	15.3		676.44	31.905	71.61	66.252	24.84	5.358	27.963	9.399	18.564	10.218	5.967	131.478	50	20	58	247	28	78	275	50	403		63.81	35.85	26.04		63.81
		50 to 59	37	45	32	27	38	38	38	38	36		1793	68.2	218	102	15.6	70.4	22.9	25.3	13.2		663.41	30.69	69.76	63.832	27.54	5.928	26.752	8.702	18.05	9.614	4.752	127.202	50	20	58	247	28	78	275	50	403		61.38	34.2974	25.3673		61.38
		60 to 69	36	45	31	25	36	39	39	39	38		1597	61.4	195	89	14.9	62.8	20.6	23	13.8		574.92	27.63	60.45	55.086	22.25	5.364	24.492	8.034	16.458	8.97	5.244	112.572	50	20	58	247	28	78	275	50	403		55.26	31.4	21.9818		55.26
		≥ 70	37	45	32	27	36	40	40	41	38		1491	56.9	193	87	14.1	55.7	18.2	20.1	12.5		551.67	25.605	61.76	56.684	23.49	5.076	22.28	7.28	15	8.241	4.75	109.645	50	20	58	247	28	78	275	50	403		51.21	28.5641	22.4582		51.21
	2015-2016 Intakes		Percent of total daily intake										NHANES mean total daily intake										Value for intake of nutrient at dinner														DVs
			Energy	Protein	CHO	Sugars	Fibre	Total fat	SFA	MUFA	PUFA		Energy	Protein	CHO	Sugars	Fiber	Total fat	SFA	MUFA	PUFA		Energy	Protein	CHO	Net CHO	Sugars	Fiber	Fat	SFA	Other fat	MUFA	PUFA		Protein	SFA	Other fat	Net CHO	Fiber	Total Fat	Total CHO	Added Sugars				% DV 3-compartment
DRI age range	Sex	Age	%	%	%	%	%	%	%	%	%		kcal	g	g	g	g	g	g	g	g		kcal	g	g	g	g	g	g	g	g	g	g		(g)	(g)	(g)	(g)	(g)	(g)	(g)	(g)	DV TOTAL		Protein	Fat	CHO		Protein
14 to 18	Male	12 to 19	34	41	30	23	34	36	36	35	35		2247	84.5	282	124	16	88.5	31	30.1	19.1		763.98	34.645	84.6	79.16	28.52	5.44	31.86	11.16	20.7	10.535	6.685	151.105	50	20	58	247	28	78	275	50	403		69.29	40.8462	30.7636		69.29
19 to 30		20 to 29	35	40	32	24	36	37	39	37	36		2570	107.3	293	212	18.9	100	33.4	35.2	21.8		899.5	42.92	93.76	86.956	50.88	6.804	37	13.026	23.974	13.024	7.848	173.68	50	20	58	247	28	78	275	50	403		85.84	47.4359	34.0945		85.84
31 to 50		30 to 39	35	42	30	20	36	36	36	35	34		2687	104.4	307	130	19.4	104.8	35.4	36.5	23.2		940.45	43.848	92.1	85.116	26	6.984	37.728	12.744	24.984	12.775	7.888	173.676	50	20	58	247	28	78	275	50	403		87.696	48.3692	33.4909		87.696
31 to 50		40 to 49	36	43	33	25	36	39	39	38	39		2519	98.1	283	120	19.2	98.6	31.7	35.1	22.5		906.84	42.183	93.39	86.478	30	6.912	38.454	12.363	26.091	13.338	8.775	174.027	50	20	58	247	28	78	275	50	403		84.366	49.3	33.96		84.366
51 to 70		50 to 59	36	42	32	26	38	39	38	40	41		2487	97.5	284	125	18.8	98.3	32.1	34.8	22.5		895.32	40.95	90.88	83.736	32.5	7.144	38.337	12.198	26.139	13.92	9.225	170.167	50	20	58	247	28	78	275	50	403		81.9	49.15	33.0473		81.9
51 to 70		60 to 69	36	43	32	24	39	38	38	38	36		2166	87	253	106	19.5	86.5	27.6	31	20.2		779.76	37.41	80.96	73.355	25.44	7.605	32.87	10.488	22.382	11.78	7.272	151.24	50	20	58	247	28	78	275	50	403		74.82	42.141	29.44		74.82
>70		≥ 70	39	45	34	28	38	41	41	40	41		2014	76	232	99	17.6	83.9	27.9	29.6	19.1		785.46	34.2	78.88	72.192	27.72	6.688	34.399	11.439	22.96	11.84	7.831	147.479	50	20	58	247	28	78	275	50	403		68.4	44.1013	28.6836		68.4
	Female	12 to 19	34	42	31	25	34	36	35	37	36		1813	63.4	233	104	13.9	72.1	24.8	24.3	16.5		616.42	26.628	72.23	67.504	26	4.726	25.956	8.68	17.276	8.991	5.94	124.814	50	20	58	247	28	78	275	50	403		53.256	33.2769	26.2655		53.256
		20 to 29	35	42	31	24	34	37	36	36	39		1917	72.6	231	101	15.3	76.7	24.5	26.6	18.6		670.95	30.492	71.61	66.408	24.24	5.202	28.379	8.82	19.559	9.576	7.254	130.481	50	20	58	247	28	78	275	50	403		60.984	36.3833	26.04		60.984
		30 to 39	35	41	31	22	35	36	35	36	35		1869	74.1	215	91	17	74	24	25.7	17.6		654.15	30.381	66.65	60.7	20.02	5.95	26.64	8.4	18.24	9.252	6.16	123.671	50	20	58	247	28	78	275	50	403		60.762	34.1538	24.2364		60.762
		40 to 49	33	39	30	23	34	35	34	34	36		1845	72.7	218	97	15.2	73.7	23.7	26	17.5		608.85	28.353	65.4	60.232	22.31	5.168	25.795	8.058	17.737	8.84	6.3	119.548	50	20	58	247	28	78	275	50	403		56.706	33.0705	23.7818		56.706
		50 to 59	37	45	32	24	37	40	40	38	42		1807	69.6	207	93	16.2	75.1	23.7	26.8	17.9		668.59	31.32	66.24	60.246	22.32	5.994	30.04	9.48	20.56	10.184	7.518	127.6	50	20	58	247	28	78	275	50	403		62.64	38.5128	24.0873		62.64
		60 to 69	37	45	33	25	40	38	37	39	39		1686	65	200	91	15.7	70.4	23.8	24.3	16.1		623.82	29.25	66	59.72	22.75	6.28	26.752	8.806	17.946	9.477	6.279	122.002	50	20	58	247	28	78	275	50	403		58.5	34.2974	24		58.5
		≥ 70	35	41	31	27	36	37	37	36	38		1598	60.7	196	87	14.9	64.3	21.3	22.3	14.9		559.3	24.887	60.76	55.396	23.49	5.364	23.791	7.881	15.91	8.028	5.662	109.438	50	20	58	247	28	78	275	50	403		49.774	30.5013	22.0945		49.774
[truncated: 27 more columns]

## Sheet: Snack ratios new DVs
	Mean Daily NHANES nutrient intakes at Snacks
	2007-2008 Intakes		Percent of total daily intake										NHANES mean total daily intake										Value for intake of nutrient at snacks														DVs
			Energy	Protein	CHO	Sugars	Fiber	Total fat	SFA	MUFA	PUFA		Energy	Protein	CHO	Sugars	Fiber	Total fat	SFA	MUFA	PUFA		Energy	Protein	CHO	Net CHO	Sugars	Fiber	Fat	SFA	Other fat	MUFA	PUFA	Total macro at snacks	Protein	SFA	Other fat	Net CHO	Fiber	Total Fat	Total CHO	Added Sugars				% DV 3-compartment
DRI age range	Sex	Age	%	%	%	%	%	%	%	%	%		kcal	g	g	g	g	g	g	g	g		kcal	g	g	g	g	g	g	g	g	g	g	g	(g)	(g)	(g)	(g)	(g)	(g)	(g)	(g)	DV TOTAL		Protein	Fat	CHO		Protein
14 to 18	Male	12 to 19	26	15	31	38	25	23	22	23	27		2424	90.7	313	152	14.9	90.6	31.6	33.2	17.9		630.24	13.605	97.03	93.305	57.76	3.725	20.838	6.952	13.886	7.636	4.833	131.473	50	20	58	247	28	78	275	50	403		27.21	26.7154	35.2836		27.21
19 to 30		20 to 29	26	15	30	38	21	18	20	18	18		2756	105.3	342	158	16.9	96.4	32.6	34.9	20.1		716.56	15.795	102.6	99.051	60.04	3.549	17.352	6.52	10.832	6.282	3.618	135.747	50	20	58	247	28	78	275	50	403		31.59	22.2462	37.3091		31.59
31 to 50		30 to 39	22	12	26	36	18	18	18	17	19		2654	101.6	309	139	18.7	102.8	33.6	39.2	21		583.88	12.192	80.34	76.974	50.04	3.366	18.504	6.048	12.456	6.664	3.99	111.036	50	20	58	247	28	78	275	50	403		24.384	23.7231	29.2145		24.384
31 to 50		40 to 49	23	12	28	38	20	18	20	16	18		2692	104.7	317	147	17.6	102.7	35.2	37.9	20.6		619.16	12.564	88.76	85.24	55.86	3.52	18.486	7.04	11.446	6.064	3.708	119.81	50	20	58	247	28	78	275	50	403		25.128	23.7	32.2764		25.128
51 to 70		50 to 59	23	12	27	39	18	18	19	18	18		2493	100.1	281	123	18.4	100	32.4	37.7	21.5		573.39	12.012	75.87	72.558	47.97	3.312	18	6.156	11.844	6.786	3.87	105.882	50	20	58	247	28	78	275	50	403		24.024	23.0769	27.5891		24.024
51 to 70		60 to 69	24	14	27	36	21	20	21	21	20		2140	84.5	246	105	17.4	83.7	27.1	31.8	17.7		513.6	11.83	66.42	62.766	37.8	3.654	16.74	5.691	11.049	6.678	3.54	94.99	50	20	58	247	28	78	275	50	403		23.66	21.4615	24.1527		23.66
>70		≥ 70	20	11	21	29	16	19	20	19	18		1873	72.7	225	100	17	70.1	22.8	26.1	15		374.6	7.997	47.25	44.53	29	2.72	13.319	4.56	8.759	4.959	2.7	68.566	50	20	58	247	28	78	275	50	403		15.994	17.0756	17.1818		15.994
	Female	12 to 19	28	19	31	38	29	26	28	26	26		1861	65.6	248	116	13.3	69.2	23.6	25.7	14.2		521.08	12.464	76.88	73.023	44.08	3.857	17.992	6.608	11.384	6.682	3.692	107.336	50	20	58	247	28	78	275	50	403		24.928	23.0667	27.9564		24.928
		20 to 29	25	15	30	42	22	21	22	21	21		1828	68.3	231	109	13.3	67.5	22.5	24.3	14.6		457	10.245	69.3	66.374	45.78	2.926	14.175	4.95	9.225	5.103	3.066	93.72	50	20	58	247	28	78	275	50	403		20.49	18.1731	25.2		20.49
		30 to 39	25	13	30	41	19	21	23	19	20		1858	69.2	232	110	13.8	70.4	23.6	25.4	15.3		464.5	8.996	69.6	66.978	45.1	2.622	14.784	5.428	9.356	4.826	3.06	93.38	50	20	58	247	28	78	275	50	403		17.992	18.9538	25.3091		17.992
		40 to 49	25	13	29	40	22	21	22	21	22		1879	70.9	231	108	14.1	71.7	24.1	26.2	15.3		469.75	9.217	66.99	63.888	43.2	3.102	15.057	5.302	9.755	5.502	3.366	91.264	50	20	58	247	28	78	275	50	403		18.434	19.3038	24.36		18.434
		50 to 59	23	13	27	35	20	22	24	23	22		1793	68.2	218	102	15.6	70.4	22.9	25.3	13.2		412.39	8.866	58.86	55.74	35.7	3.12	15.488	5.496	9.992	5.819	2.904	83.214	50	20	58	247	28	78	275	50	403		17.732	19.8564	21.4036		17.732
		60 to 69	23	11	27	35	20	23	23	23	23		1597	61.4	195	89	14.9	62.8	20.6	23	13.8		367.31	6.754	52.65	49.67	31.15	2.98	14.444	4.738	9.706	5.29	3.174	73.848	50	20	58	247	28	78	275	50	403		13.508	18.5179	19.1455		13.508
		≥ 70	19	11	21	29	16	17	19	16	16		1491	56.9	193	87	14.1	55.7	18.2	20.1	12.5		283.29	6.259	40.53	38.274	25.23	2.256	9.469	3.458	6.011	3.216	2	56.258	50	20	58	247	28	78	275	50	403		12.518	12.1397	14.7382		12.518
	2015-2016 Intakes		Percent of total daily intake										NHANES mean total daily intake										Value for intake of nutrient at snacks														DVs
			Energy	Protein	CHO	Sugars	Fibre	Total fat	SFA	MUFA	PUFA		Energy	Protein	CHO	Sugars	Fiber	Total fat	SFA	MUFA	PUFA		Energy	Protein	CHO	Net CHO	Sugars	Fiber	Fat	SFA	Other fat	MUFA	PUFA		Protein	SFA	Other fat	Net CHO	Fiber	Total Fat	Total CHO	Added Sugars				% DV 3-compartment
DRI age range	Sex	Age	%	%	%	%	%	%	%	%	%		kcal	g	g	g	g	g	g	g	g		kcal	g	g	g	g	g	g	g	g	g	g		(g)	(g)	(g)	(g)	(g)	(g)	(g)	(g)	DV TOTAL		Protein	Fat	CHO		Protein
14 to 18	Male	12 to 19	22	13	25	34	20	21	21	21	21		2247	84.5	282	124	16	88.5	31	30.1	19.1		494.34	10.985	70.5	67.3	42.16	3.2	18.585	6.51	12.075	6.321	4.011	100.07	50	20	58	247	28	78	275	50	403		21.97	23.8269	25.6364		21.97
19 to 30		20 to 29	22	13	26	37	19	18	17	18	19		2570	107.3	293	212	18.9	100	33.4	35.2	21.8		565.4	13.949	76.18	72.589	78.44	3.591	18	5.678	12.322	6.336	4.142	108.129	50	20	58	247	28	78	275	50	403		27.898	23.0769	27.7018		27.898
31 to 50		30 to 39	22	11	26	38	17	18	18	18	17		2687	104.4	307	130	19.4	104.8	35.4	36.5	23.2		591.14	11.484	79.82	76.522	49.4	3.298	18.864	6.372	12.492	6.57	3.944	110.168	50	20	58	247	28	78	275	50	403		22.968	24.1846	29.0255		22.968
31 to 50		40 to 49	23	11	25	36	19	17	16	18	16		2519	98.1	283	120	19.2	98.6	31.7	35.1	22.5		579.37	10.791	70.75	67.102	43.2	3.648	16.762	5.072	11.69	6.318	3.6	98.303	50	20	58	247	28	78	275	50	403		21.582	21.4897	25.7273		21.582
51 to 70		50 to 59	23	12	28	39	17	17	19	17	16		2487	97.5	284	125	18.8	98.3	32.1	34.8	22.5		572.01	11.7	79.52	76.324	48.75	3.196	16.711	6.099	10.612	5.916	3.6	107.931	50	20	58	247	28	78	275	50	403		23.4	21.4244	28.9164		23.4
51 to 70		60 to 69	20	11	23	33	16	19	19	20	18		2166	87	253	106	19.5	86.5	27.6	31	20.2		433.2	9.57	58.19	55.07	34.98	3.12	16.435	5.244	11.191	6.2	3.636	84.195	50	20	58	247	28	78	275	50	403		19.14	21.0705	21.16		19.14
>70		≥ 70	18	10	20	27	14	17	16	19	18		2014	76	232	99	17.6	83.9	27.9	29.6	19.1		362.52	7.6	46.4	43.936	26.73	2.464	14.263	4.464	9.799	5.624	3.438	68.263	50	20	58	247	28	78	275	50	403		15.2	18.2859	16.8727		15.2
	Female	12 to 19	21	11	24	31	19	22	23	21	22		1813	63.4	233	104	13.9	72.1	24.8	24.3	16.5		380.73	6.974	55.92	53.279	32.24	2.641	15.862	5.704	10.158	5.103	3.63	78.756	50	20	58	247	28	78	275	50	403		13.948	20.3359	20.3345		13.948
		20 to 29	22	13	27	37	22	20	21	19	18		1917	72.6	231	101	15.3	76.7	24.5	26.6	18.6		421.74	9.438	62.37	59.004	37.37	3.366	15.34	5.145	10.195	5.054	3.348	87.148	50	20	58	247	28	78	275	50	403		18.876	19.6667	22.68		18.876
		30 to 39	23	12	26	38	21	21	22	21	19		1869	74.1	215	91	17	74	24	25.7	17.6		429.87	8.892	55.9	52.33	34.58	3.57	15.54	5.28	10.26	5.397	3.344	80.332	50	20	58	247	28	78	275	50	403		17.784	19.9231	20.3273		17.784
		40 to 49	20	10	23	33	18	19	19	19	18		1845	72.7	218	97	15.2	73.7	23.7	26	17.5		369	7.27	50.14	47.404	32.01	2.736	14.003	4.503	9.5	4.94	3.15	71.413	50	20	58	247	28	78	275	50	403		14.54	17.9526	18.2327		14.54
		50 to 59	23	13	26	36	18	21	21	22	19		1807	69.6	207	93	16.2	75.1	23.7	26.8	17.9		415.61	9.048	53.82	50.904	33.48	2.916	15.771	4.977	10.794	5.896	3.401	78.639	50	20	58	247	28	78	275	50	403		18.096	20.2192	19.5709		18.096
		60 to 69	22	12	27	37	17	20	24	20	17		1686	65	200	91	15.7	70.4	23.8	24.3	16.1		370.92	7.8	54	51.331	33.67	2.669	14.08	5.712	8.368	4.86	2.737	75.88	50	20	58	247	28	78	275	50	403		15.6	18.0513	19.6364		15.6
		≥ 70	19	11	22	30	16	17	18	18	16		1598	60.7	196	87	14.9	64.3	21.3	22.3	14.9		303.62	6.677	43.12	40.736	26.1	2.384	10.931	3.834	7.097	4.014	2.384	60.728	50	20	58	247	28	78	275	50	403		13.354	14.0141	15.68		13.354
[truncated: 27 more columns]

## Sheet: Meal totals
	Breakfast
	Macronutrient	Daily Value	Breakfast Male NHANES 2007-08 50 to 59 years	Breakfast Female NHANES 2007-08 50 to 59 years	Breakfast Male NHANES 2013-14 50 to 59 years	Breakfast Female NHANES 2013-14 50 to 59 years
	Protein	50	14.014	10.23	15.472	11.152
	CHO	275	50.58	41.42	57.2	42
	Fat	78	16	9.856	16.371	11.296
	Total	403	80.594	61.506	89.043	64.448
	Macronutrient	Daily Value	Breakfast Male NHANES 2007-08 50 to 59 years	Breakfast Female NHANES 2007-08 50 to 59 years	Breakfast Male NHANES 2013-14 50 to 59 years	Breakfast Female NHANES 2013-14 50 to 59 years
	Protein	50	14.014	10.23	15.472	11.152
	Net CHO	247	46.9	38.456	53.495	38.94
	Fiber	28	3.68	2.964	3.705	3.06
	SFA	20	5.184	3.206	5.598	3.757
	Other fat	58	10.816	6.65	10.773	7.539
	Total	403	80.594	61.506	89.043	64.448
	Lunch
	Macronutrient	Daily Value	Lunch Males NHANES 2007-08 50 to 59 years	Lunch Females NHANES 2007-08 50 to 59 years	Lunch Males NHANES 2013-14 50 to 59 years	Lunch Females NHANES 2013-14 50 to 59 years
	Protein	50	28.028	18.414	24.175	19.516
	CHO	275	61.82	47.96	54.34	46.2
	Fat	78	27	18.304	22.149	18.356
	Total	403	116.848	84.678	100.664	84.072
	Macronutrient	Daily Value	Lunch Males NHANES 2007-08 50 to 59 years	Lunch Females NHANES 2007-08 50 to 59 years	Lunch Males NHANES 2013-14 50 to 59 years	Lunch Females NHANES 2013-14 50 to 59 years
	Protein	50	28.028	18.414	24.175	19.516
	Net CHO	247	57.036	44.372	50.05	42.528
	Fiber	28	4.784	3.588	4.29	3.672
	SFA	20	8.424	5.496	6.842	5.525
	Other fat	58	18.576	12.808	15.307	12.831
	Total	403	116.848	84.678	100.664	84.072
	Macronutrient	Daily Value	Dinner Male NHANES 2007-08 50 to 59 years	Dinner Female NHANES 2007-08 50 to 59 years	Dinner Male NHANES 2013-14 50 to 59 years	Dinner Female NHANES 2013-14 50 to 59 years
	Protein	50	46.046	30.69	43.515	29.274
	CHO	275	89.92	69.76	97.24	63
	Fat	78	38	26.752	37.557	25.416
	Total	403	173.966	127.202	178.312	117.69
	Macronutrient	Daily Value	Dinner Male NHANES 2007-08 50 to 59 years	Dinner Female NHANES 2007-08 50 to 59 years	Dinner Male NHANES 2013-14 50 to 59 years	Dinner Female NHANES 2013-14 50 to 59 years
	Protein	50	46.046	30.69	43.515	29.274
	Net CHO	247	83.296	63.832	89.245	57.339
	Fiber	28	6.624	5.928	7.995	5.661
	SFA	20	12.312	8.702	12.129	7.514
	Other fat	58	25.688	18.05	25.428	17.902
	Total	403	173.966	127.202	178.312	117.69
	Macronutrient	Daily Value	Snacks Male NHANES 2007-08 50 to 59 years	Snacks Female NHANES 2007-08 50 to 59 years	Snacks Male NHANES 2013-14 50 to 59 years	Snacks Female NHANES 2013-14 50 to 59 years
	Protein	50	12.012	8.866	12.571	9.061
	CHO	275	75.87	58.86	74.36	58.8
	Fat	78	18	15.488	19.26	14.826
	Total	403	105.882	83.214	106.191	82.687
	Macronutrient	Daily Value	Snacks Male NHANES 2007-08 50 to 59 years	Snacks Female NHANES 2007-08 50 to 59 years	Snacks Male NHANES 2013-14 50 to 59 years	Snacks Female NHANES 2013-14 50 to 59 years
	Protein	50	12.012	8.866	12.571	9.061
	Net CHO	247	72.558	55.74	70.85	55.74
	Fiber	28	3.312	3.12	3.51	3.06
	SFA	20	6.156	5.496	6.531	5.304
	Other fat	58	11.844	9.992	12.729	9.522
	Total	403	105.882	83.214	106.191	82.687

[truncated: 2 more sheets: Macros at meals charts, DRIs]
